# Supplementary material for: Transcriptome and Metabolome Analyses Reveal the Regulatory Mechanism of TC1a in the Sucrose and Starch Synthesis Pathways in Arabidopsis thaliana
Source: Plants (Basel). 2024 Dec 4;13(23):3402. doi: 10.3390/plants13233402 (PMC11644801; doi:10.3390/plants13233402)
Supplement: Supplementary file 1 [file plants-13-03402-s001.zip]

Archive with 2 entries (2 files):
- plants-3274206-figures.pdf
- plants-3274206-supplementary Tables.xlsx
