# Supplementary material for: Transcriptome and Metabolome Analyses Reveal the Regulatory Mechanism of TC1a in the Sucrose and Starch Synthesis Pathways in Arabidopsis thaliana
Source: Plants (Basel). 2024 Dec 4;13(23):3402. doi: 10.3390/plants13233402 (PMC11644801; doi:10.3390/plants13233402)
Supplement: Supplementary file 1 [file plants-13-03402-s001.zip › plants-3274206-supplementary Tables.xlsx]

## Sheet: Supplementary Table S1
Supplementary Table S1. Design CRISPR/Cas9 sgRNAs for AtTC1a
AtTC1a	Strand	Guide Sequence + PAM+ Restriction Enzymes	MIT Specificity Score	CFD Spec. score	Predicted Efficiency		Outcome		Off-targets for 0-1-2-3-4 mismatches
					Doench′16	Mor.-Mateos	Out-of-Frame	Lindel
sgRNA1	fw	CTCTGTTGTATTCTCCGTTGAGG	98	99	44	67	63	73	0-0-0-1-6
sgRNA2	fw	GGTGGATGTGAACTTCGGATTGG	76	99	57	62	59	74	0-1-1-0-7

## Sheet: Supplementary Table S2
Supplementary Table S2. Primer List
Name	Forward primer (5'-3')	Reverse primer (5'-3')
tRNA::sgRNA1	CGGAAGACGTGATTAACAAAGCACCAGTGGTCTAGTGG	CGGGTCTCGAATACAACAGAGTGCACCAGCCG
gRNA scaffold-tRNA::sgRNA2	TAGGTCTCGTATTCTCCGTTGGTTTTAGAGCTAGAAATAGCAAG	TAGAAGACTAAAACATCCGAAGTTCACATCCACCTGCACCAG
TC1a-sgRNA	CAAGCCATCTTTCTATATTTCTTGAAGTGAC	CTTGTACTTAACCCATAAATTATTATCCACATCG
Cas9	GAAGAGAATGCTGGCCTCTGC	GTGCTTGTTGTAGGCGGACA
35S	CTTCAAAGCAAGTGGATTGATGTGATATC
p35S::TC1a	CATGCCATGGATGTTGTCGTCTTCTTCATC	ACCGGCGGTAAGGATCTGA
TC1a pro::GUS	CCAAGCTTTTAAGTGAGTGAATCTGTCATATGCGCG	CGGGATCCTGCCTCCGACGAGATCTG
pBI101-TC1a pro::GUS	GCTTCCGGCTCGTATGTTG
Hyg	GCTCTGATAGAGTTGGTCAAGACC	CGCATAACAGCGGTCATTGAC
BAM5	CGTTATGCTTCCGTTGGGAG	CATAACGCCATCAACGCCAG
BAM6	GAATGCATGCGAACCAAGAGT	CATGTCTGTCTCGTCCAGCC
SPS4F	TCTCACGCTCATTGAGGCAG	TCATGGGGGTCGACTAGGAG
TPPH	CCGACGAAGATGCATTCAAGG	GCAAGAACTCCATAACCTCATCG
APL3	CTCTTGTCGAGGAGCATCCC	ATCCGGCACTTCTCGGTTTT
BGLU1	TTACTTCCCAACACGAGCCA	AACAGCTCCTTCCCACTGAT
BGLU11	CGGGTGATTGATTCTTCATTTACAG	CGTCCGATCCTTTCCTGAGT
BGLU22	TGCCCAAATTCACTTCTTCACAA	GCGGTAAGAGGCTGGCTAC
FRK1	GATGAGACCGCGTTGACCTT	AACGGCTCCTTTGAAAGTCTTG
PYK10	AGCTTCCTCTCATTGGGCTG	CGCACCTTCGACCTGGTATG
SPS1F	AGAGCTTGCTAACCTGGCAC	TGACTTTGCAGCTAGGCGAT
SPP2	ATACGTCCAACACGCGGAAT	GCCGCTCCATGGTTACTTGT
CWINV2	AAGTCCTCTTCACAGAACCGC	TCCCTTGTAGAGCATTGGAGATATG
CWINV4	AAGGCTCGAATGTGAGAGGC	TGCTTTAACGACGACGGTCT
SS3	CACGGCAAGTGCAGACTTTT	TCCTACTGTTGTTCGTCGCC
GBSS1	TTGTTGTGTCAGGCTGCTCT	ATGTAGACTCCGCGGGATTG
AMY1	TCCGTTGCTCCTGAAGGTTAC	TTCAGTTCCGCCTCTGAACC
BAM1	GCGGATTTCATGCGTGCTTT	TTCCCACTTGGATTTCCACAA

## Sheet: Supplementary Table S3
Supplementary Table S3. Amino acid sequences of TRAF proteins family members in B. napusand A. thaliana
Gene ID	Amino acid sequence	Number of Amino Acid	Molecular Weight	Theoretical pI	Instability Index	Aliphatic Index	Grand Average of Hydropathicity
AT1G04300.3	MAEAVDEDSGVGRSLEESSNGQHSQAGEALSEWRSSGQVENGTPSTSPSYWDIDDDDDYGLKPSELYGQYTWKIPKFSEITKREHRSNVFEAGGYKWYILIYPQGCDVCNHLSLFLCVANYDKLLPGSFAILEAGWSQFAQFTISVLSQDLKKSKFSDTLHRFWKKEHDWGWKKFMELPKLKDGFIDESGCLTIEAKVQVIRERVDRPFRCLDCGYRRELVRVYFQNVEQICRRFVEEKRSKLGRLIEDKARWTSFGVFWLGMDQNSRRRMCREKVDVILKGVVKHFFVEKEVSSTLVMDSLYSGLKALEGQTKNMKARSRLLDAKQLPAPIVSVDKDMFVLVDDVLLLLERAALEPLPPKDEKGRQNRTKDGNDGEEVNKEADERDERRLTELGRRTV…	1082	120444	5.98	51.06	64.42	-0.782
AT1G31390.1	MEDQYEKKITWTIKNFSFVQSQAIDSDIFVVGDSKWHLVAYPKGNGESTNKCLSLYLNVADFQSLPNGWKRHIKYRLTVVNQMSEKLSEQEVIQGWFYKNFHISGFQTMLPLSKLLDKNGGFLVNGDVKIVVEVGVLEVVGKSDVLEETLLVHESIDINGFQVLPSQVESVNNLFEKHPDIVSEFRSKNPLMRTTYLNDLLCLTEILCESSEELSTGDMANAYSTLTCLKKAGFKLDWLEKKLKEVCEARVQEIDEEWKDLTDLKEKF*	268	30717.1	5.05	34.07	94.07	-0.277
AT1G31400.1	MADQYEKRITWTIKNFSSLQSHAIYFDIFVVGDTKWHLLAYPKGYGDSINKCLSLFLGVPDPDDLPSGWKRHIIYRLTVVNQMSEKLSKQEVARGGFYPRSLTFGSQVMLPLTELYGGFLVSGQVKIVAEVGVLEVVGKSDVLEETLLVNGGINVNGFQVLPSQVESVNNLFKNHPDIASNFRLENTHLRTTYLNSLLCLTELLCQSPHKLSNVDLANAHCTLTCVTKAGFKLDWLEKKLKEVGKTRMQQLEQNLKDLKESLCWSSDDEDDLSRSVKT*	278	31315.9	6.39	36.02	97.01	-0.194
AT1G58270.1	MYSEEKKSRNYGSIFVYCFFCFVLIVEVARFAKPYINLQNLIETEAVVEEGFMAVGNSGNLPCGSSKPSSASVRAHDEQKLSQAVTTDTRTRPPNSYCVKFQSFVTMAKQVKENGGKYESRPFSVGGYNWTLLIYPVIYIPTDSGGYVSIYVRVDNSSLITNPKDVYAEITFLAYKSSTDKYQISQETEAQRFHLFKQQWGLLQFLPIYYFENPAYGYFFEGESVVFGVDINIVKPFENWEVFSNEQNIRDPIFEWRLTKFSTRFLDSYTSDSFSSGGRNWALKVYPNGVGNATGNSLSLYLLSDQSNDKGYVEAKLRVIDQIQSNNFEKKVAAWPNATENGWGFDRFLSFADIKNTSKGFLVNDTLKLEVQILSFSKTDYYSHQSSLNVLTGDST*	396	45035.5	5.63	29.22	74.77	-0.328
AT1G65050.1	MGSKASDSAMLKTWRRNPPSSSLVRLSQLANDKYESPPFSSGGHNWRLVVYPKGNEADNGRGFVSMYVECLSSTTPPIDVFVYLTFFVFSEEEKRYLSIQDVEVKRFNSSKTVWGLSQVLPVETLKDRAKGFILSRLFHNPPLLVKFSLFTNSLGVFVISLS*	162	18264	9.44	48.78	84.69	-0.13
AT1G65150.2	MGSNASDPAVLKTWRRNPPSSTLVRLSQLANEKYESPPFSSGAHNWRLVVHPKGNEADNGSGFVSMYVECLSSTTPPIDVFAYLTFFVFSEEEKKYLSFQDVEVKRFNSSKTVWGLSKALPVETLKDRAKGFILYGEEHEFGAHVKIVSRPASFGEDLPFHKFSWTIRDFALLEQNDYVSKTFHMGEKDWTLKLYPKGDSEADDKLIQHLHLADGETLAKGELIFVRVNLKVLDPRGSNHLTGSLNCWLMNSNKAWGLPQSMSFDKNEGAYLDREGTLEVEIECEIKNSHKNHPFF*	296	33583.9	6.01	38.55	74.09	-0.469
AT1G65370.1	MYVECLSSTTPPIDVFDYLSFFVFNKKDNKYLSIQDVEVKRFSSSKTVWGLPKAMSLETFTDPAKGFIVEGEPCEFGAHVKIASSPVPVDENLPFHKFSWSIRDFSVLKQNDCISKTFAMGGKNWTLTVYPKGDSEADNEFCKYLHLADGEVLSPGEMISVRAQLRALDPRGSKHKTVWLQQWIMAATKARGIPQSLSLADLQEAYLDEDTLNVEIECEVVNSRKMF*	227	25637.3	5.31	48.84	78.99	-0.241
AT1G69650.1	MGASCSAPVSSTIKKNWRDHPPSSYSLKIHNFSQLEKTTSFSGHKYQSRLFSSGDITGNVKDNGSGFISMYVELDSSSLMESKPPTEVFAELRFFVYNKKQNKYFTKDVEIKRFDALKMVWGLPKGNECEFGVDVIVAPPLTNWEILSFHDEKLSYPKVTWSVKNFSQWKENECSKPNRFSIGGREWVLKLFPKGNSRAKGKYLSVFLYLADNETLKPDEKIFTQVVVRILNPLGSNHVASRLNYWHKGSNFGYGWCKFLSLDKIRKTYLDKEDTLMIEAEFEVVSATKFSTII*	294	33717.5	9.18	29.29	73.54	-0.434
AT1G69660.1	MESTPPTEAFAELRFYVYNKKENKYFTIQDVEVKRFNALRMVWGLLKVLSYDTFTNPENGFIFEGGECEFGVDVLVAPPLTNWEILSFDEKLSPPKFSWNLKNFSELKEDVYTSNKYPMGGKEWVLKLYPKGNSRADGKYLSLYVHLADSETLKSDEKNFKQGHVRVLNPLGSNHVEVQSSCWYKESSRGWGWDHFLSIANLRKTYLDKEDALNVEIEFKVVSATKYSPII*	231	26769.4	5.9	37.62	77.14	-0.482
AT2G01790.1	MGNHQAVKKLWVINNFSFLDSDRVYSDIFVVGGCKWCLLALPEGNNNYIYDYFSLYLCVPDSEYLPSGWRRRAKVSFTMVNQVTGELSQQQEGVYWFDEKNTTQGFGSMFRLLVFQSSYKGFLVNGEVDIVAEVDVVEVIGKLDVSEESESIDSNGFDVLASQVESVNSLFGKYPCFASKLCPKTPRLKKNVVQSLNEILCKSTKELSNGDLAEAYSALRFVTKAGFKLDWLEKKLKETGKSRLQEIEEDLKDLKVKCADMDALLEFLR*	269	30514.8	5.11	32.32	89.03	-0.203
AT2G04170.2	MNRGGCGGGPGRGGRGFGGRGGGPGFGPGGPGFGPGGPGFGPGGPGFGPGGPGFGGRGPRGPGFGPRGPGPWSGPRGPRPGGGGGPGPGPWSGPRGPRPGGGGGPGSGCGSGTGGGNQGQGGMWRDERPSNKILTITSFSVIKGRGEPYESSVFEAGGYKWRLVLYVNGNQNDGGNNHISLYVRIEETESLPKGWEVNVELKLFVYNGKQRKYLIVKDGIVKRYNDAKKEWGYGKLIPLTTFLDTNEGYLEQDIASFGAEIFSGTAVQVQEKVTFISNPPNNVFTWKILHFSNLEDKFYYSDDFLVEDRYWRLGFNPKGTGDGRSQAIPIFLYAQGHKPNAVATNTWGAVNLRLKNQRSSNHAQIYSAAWYPTRSDYGVGVNTIISLAEFNDASKGYSV…	420	44404.5	9.47	22.29	58.45	-0.542
AT2G04190.1	MEIVGHRGGWGDFPGKGVGSCVFGGGGGGPAFGGRGGGPGRGYGGGPRVHGPGYGIGSRGPDPGPGFFFGGAGPGPGYGGGGGHGPGYGGGGDGRGYGSETGGGNHGPEVTRTLRDEPPSHRILTITNFSEIIGREEPYESSVFEAYFEHKWRLILYVNGNQNDGGSNHISLYLRSEETDHLTYDGSINFVLKLFVYNGKQDKYLTVTDGIQKRYNYKNKEWGYGKLIPLSTFLDTSQGYLEQDTASFGAEIFLCPPIQVQEKVTFISNPPNNVFTWKILHFSTLEDIVYYSDDFLVEDRYWRLGVNPKGTGDGRSQAIKIFLYAQGHKPNAVVSSTWGAVNLRVKNQRSSNHSQIYSAALYPIRNDYGVGVNTVLSLAELNDAVKEYLVNDSIIFEAE…	411	44418.4	6.14	27.57	71.31	-0.413
AT2G05410.2	METTVDTTITWVIKNFSSLQSAPIYSDIFVVGGCKWRIMAYPKGINKAHDSFSLFLNVPDNESLPTGWRRHAKVSFSLVNQGSEKLSQRKVTQHWFVQKAFTWGFPVMITHTELNAKMGFLVNGELKVVAKIEVLEVVGKLDVSKESSPIMKTIDVNGFQVLPSQVDSVKRLFEKNLDIVSKFRLKNPYLKTACMNLLLSLTETLCQSPQELSNDGLSDAGVALAYLIETGLKLDWLEKKLDELKEKKKKEESCLVRLREMDEQLQPFKKRCLDIEDQISKEKEELLAAREPLSLYDDIDNNV*	303	34503.9	6.48	41.72	96.44	-0.259
AT2G05420.1	MGKQVDSKTITWVIENFSSLQSASIHSDQFVVGDCKWRLKAYPKGNEKATYLAYRANNLALYLNVANSKSFPIGWTRHTKFSLTLVNQKSEKLSKLTESQHWFDHKSTSRGFPAMIPLTNLHTNEGFLVNGELTLVAKVEVLEVVGKLDVSKKSSPVMETIDVNGFQVLPQIESVNRLFAKHLDIASKFRPKKPYMKTAYMNVLLSLTKTLCQSPQDLSNDDISGAGAALTYLREAGFKLDWLEKKHGEIKEKKKKEEASLKRLQEMEKQIFNEAQIYKEKVLAARAPLSLNEDNVF*	297	33642.8	9.34	32.59	87	-0.411
AT2G15710.1	MMCHGRKVKMRDNEMSQIRQSLIPTGTEVSAGDGERRRCKTPEGQREKVVSDNDFVEEDCVLSKGGELLFGFDITQLLGQQNWQGDSTIVNNLREHPPSSYSLKINKLSQLTFDKYESHRFLSGGYNWRLVIYPKGNEKDKGSGFISMYVEFDNTKVSSTSPMEVFAYIIFFVYNKKENKYFTIQDVEVKRFNALRTVWGLSQVLSLETFNDLENGYTFEGEQCEFGVDVMVASPITKWEVVSFDEKLDILKFSWSVKDFSVLKEEFYVSERFSMGGRLWDLQMYPKGDPRRDKKWLSIFLRLSGSETLTVDEKIYVIAHLRVLDPLGNWFRDRNKGWGYLEFLSFSKLRKSYLDLEDTFFPLNL*	365	42558.4	5.8	35.26	77.32	-0.46
AT2G25320.3	MMKQSSSEAVSSSSSSAAADQSHPSVSSSSSEKPLSSSSISPAEDLQVGSSRDGSGGAQEIVAVDRPGEYSALCRWTVESFTRVKAKALWSKYFDVGGYDCRLLVYPRGDSQALPGYISIYLQIMDPRGTTSSRWDCFASYRLSIVNLVDDSLTIHKDSWHRFSSKKKSHGWCDFTLNSSILDPKMGFLFNNDSLLITADILILNESVSFSRDNNNEGQSLYKENSIAGPMPDVLSGKFTWKVNNFSLFKDMIKTQKIMSPVFPAGECNLRISVYQSVVNSQEYISMCLESKETEKTLVSDRSCWCLFRMSALNQKPGCTHMHRDSYGRFAADNKSGDNTSLGWNDYMKMSEFVNPEAGFLLDDMAVFSTSFHVIKEFSSFTKNGGLIGGRNGAGARKS…	1674	187807	5.47	50.23	82.32	-0.412
AT2G25330.1	MLSSSSSAADQSHPSISSEKPLSSSRDESGGAQEIVAVDRPGEYTALCRWTVESFTRVKAKALWSKYFDVGGYDCRLLVYPRGDSQALPGSISIYLQIIDPRGTSSSLWDCFASYQLSIINHVDDSLTIRKNSWHRFSNKKRSHGWCDFTLNSSVLDPKMGFLFNNDSLLITADIMILNESVSFSIDNNNESVVGSMTDVLSGTFTWTVENFSMFKEMIKTQKITSPVFVAGECFLRIGVYQSVVNAQEYFSMCLDSTDTEKSVLSDKSSWCLFSMSALNQKHGCTNMNKESYGRFAADNKSGDNTGLGWNDYMKMSDFVNPDAGYLLDDKAVFSTSFDVIKEFSSFTKNGTGNGYMGKFSWRIENFTSLVDLLEKRKITGLYIKSKRFQIGNRDCRLI…	693	78068.8	5.13	38.55	74.34	-0.296
AT2G32870.1	MNNSFRNKIHEQSKENLSDDRHKKSDRTLIVFNRKTPLYFYFFEQVRYITGSIYILIETPSSRNLPIYSNICIPISSHPNTNYRPKKRKKNPPTVYLTTIILIMGLLSLEDTIKEKLKDRKNAHFMLVDGMSKLLTEKVKNCQSLDFQVSGVKWRLVIRLSRGRKDHLSFVLEITDEKCTGSTWDVKFNFKIGIVPQTGPDYCFVLVGHQNEKKRSQGLANFISHTDLKERFLVNDKAGFYAEISDVQPNFPVTRIPRTMGTAERFKLIEFSPKNSRFTWKITQFSSFDGEEHSSYEFTVGPRRWKLVMYPKGNGDGKGNSLSLYLFASDYVTNGPKGGTLAIYKLRVLDQLNRNHCETECRYWFPYNPVNQMDSLWGRPKFLPLEELHKSSRGFLVND…	416	48326.5	9.49	32.9	80.29	-0.491
AT2G32880.1	MLKMGLTSFEDAIKEQLKERKNAHFMLVDGMSKLLTEKVNNFQSLDFQVSGLKWRLLIQPAVGVKDYLSVAVWIIDEKCTGPNWEVKFNFKIGLLPQTGPEYFYVSVGCHNEKQPAQGVVKFITHTQLKERFLVNDKAVFYAEISEEVIPNFLVTGIPRTMGTAERFKLIEVARNNSRFTWKITKFSSFNGEEHSSYEFTVGPRRWKLVMYPRGTGDGKGNSLSLYLNASNYVTNNGPKGRTFAVYKLRVLDQLHRNHFEIDCQDWFLYDPVHPRLCSWGRTKFLPLEELHKASRGFLVNDQIYIGVEFLIVSTTEYL*	318	36728.3	8.97	26.74	85.13	-0.275
AT2G39760.1	MSTVGGIEQLIPDSVSTSFIETVNGSHQFTIQGYSLAKGMSPGKFIQSDIFSVGGYDWAIYFYPDGKNPEDQSSYISLFIALASDSNDIRALFELTLMDQSGKGKHKVHSHFDRALEGGPYTLKYKGSMWGYKRFFKRSALETSDYLKDDCLVINCTVGVVRARLEGPKQYGIVLPLSNMGQGLKDLLDSEVGCDIAFQVGDETYKAHKLILAARSPVFRAQFFGPIGNNNVDRIVIDDIEPSIFKAMLSFIYTDVLPNVHEITGSTSASSFTNMIQHLLAAADLYDLARLKILCEVLLCEKLDVDNVATTLALAEQHQFLQLKAFCLEFVASPANLGAVMKSEGFKHLKQSCPTLLSELLNTVAAADKSSTSGQSNKKRSASSVLGCDTTNVRQLRRR…	408	44890.3	6.76	40.91	90.83	-0.09
AT2G42460.1	MMEIDLQKTFTWKIENFSGRKFPITSTVFSSGGCECYVLIRPKGDGFEDYLSLYLCVGNPKSLQPGWKRRASLHFIVLNQSGKEVHRTSERYGLFGPEIPGWGFRTALPLTKLQDRELLENNTLFIEVYIKVTEVVHEGDETRKDMLDFKGFNVLSSQIASVSPIFAKYPKFADDIKPTSKAVKTVYLKILLGLIKTVNKPPEIFSETELIKAYSSLIDLMEVGFRVKWLKSKLDEISLARKKKVDADAARVQELEGKVKNQVELDKEKTKSHVEPKMLSFKDYASPVSPWIPRRKRSD*	299	34203.7	9.29	37.46	87.96	-0.366
AT2G42465.1	MGTQFRKALTLTVTNFSQKSSPINSPPFPSGGCNWYIKFYPKGSADDNYLSLFLSPDDPKSLGLNWKRRANFYFVLLNQSGKELHRTPEIGDQWFCDDSLSWGFPQTLPRKKLLDKIFLDNDRFNIEIYIKVIEVVEGYHMFPASFTNKLLRSSLEYPDKSEKETVDINGFKVLSSQVTSVKRIFEEHPDIAEDFRSKNQVVKTEYMSVLLRVIETMAKPPQSISETELSNVHSELTELTEVGFKLEWLKAKLEEVCVAFKKANADGCRIQQLEEHVKNLEQTVSDLKVEMDKEKAKSTAKVLSLEDTLSDLKTELGKEKAKNATATDKFLLLKDTYSDLKVELEKEKAKSTSAAAKVLSLKEALSDLKVELDDQKIVNSATTANVLSWEDDDDLFSHT…	415	47195.7	5.75	34.32	84.8	-0.5
AT2G42470.1	MENHEQTSFTFEIDNFLEKGDAISPIFISGGCEWFIRVWQIEDHLAVTLSVPNLESLRYGWERRTKYSFIVLNQSGRELERTFEVEGLFCTELLEWCHPKVMPTNKLQEVCLENNKLIIEVQVKVLEVVHEGGVTTEKEMFNIEGFDVLYTQVSRVSWLFVEHPNIAVDVRIKNQLVRTAYINVLLGLIETLDRSPRSLSETDLRDAHIELSELTEAGFKVDWLKKKLEEVSLARKNDISDGSQVEELEEHVKNLKLELDNEKIKSSTASERVLLLEKEVLDLKIELDRTRRGQPNLLYLKLRY*	304	35390.5	5.03	45.56	105.36	-0.305
AT2G42475.1	MENHQKTSFTFEIENFSERKYLIWSPIFISGQCHWFVKVYPIKDNNYDHVSVYLHVANPQSLRPGWKRRAHFSLILSNQSGKEVKIPSDSCDLFCTELSSSYPKILPPIKLKEEGFLENDKLIITVEVKVVEVVHPGELTGKEMVEFKELQDLYNGVQQNKEVVKNCELMNMDMKQDSLKSNHHEVSLKDKKRDDADESRFQKLEERLKNLELMELDCLKSKLEEVSIKNKKADADRSRVQRLEERLKNLELMDLDCLKSKLELVSIKNKKADADRSRIQRLEERVKKLELMELDDLKSKLEEVSLERKKSDDAYRSRVYQLEECFKNLELMVLDFKVELDKKKDKSCDDGFLLVDEFA*	359	42229.5	5.91	38.52	88.69	-0.697
AT2G42480.1	MWNQKPCFRFEIDNFSEKKDVIASKAFVSGGCEWFLYLYPKGQSLNDDHMSLYLSVANSKSLGSGWKRSAKFYFSVLNESDKELYRSTISQEFCLFCVQALAWGIRKALPLSKFEEKGFLEKDKLIVEVYIKNFEAVDGEGGGVSKKEEEETVEIIGSQDYASQVTLVRKIFAEHPEIAEEFKPKNQVFKKEYMNILRNAYRKVSELAEVKMDWVKSKIEEVSLEIKKRNDEVSEVPLDNKIADDDDDDYDEWEQDIEERLKNLEGMEFDSKLDSLKSKLDEISLERKKSYDADGSRVQQLEERVKDIELILKSKLEEVSSEKKKKADADGSLEDRVKNLELMVSDLKVEVDNEKAKSSADGFLLVEEVA*	370	42647.2	4.82	40.94	83.22	-0.642
AT3G03740.1	MKSVIFTEEKNLQRQNPLQKSEQQRRNFEMPSPPTTTSLSVTQTINGSHSFTIKGYSLAKGIGIGKHIASDTFTVGGYQWAIYFYPDGKNPEDNSAYVSVFIALASDGTDVRALFELSLLDQSGKGKHKVHSHFDRALESGPYTLKYRGSMWGYKRFFRRLMLETSDFLKDDCLKINCTVGVVVSEIDCPRLHSIHVPASDIGSHFGMLLENEDGSDITFNVSGEKFRAHRLVLAARSPVFESEFLDVTGEEDRDIEVTDMEPKVFKALLHYIYKDALIEDAESSSSSGSSVGPSASDTLAAKLLGAADKYKLPRLSLMCESVLCKDISVDSVANILALADRYNASALKSVCLKFAAENLIAVMRSDGFDYLREHCPSLQSELLKTVAGCEEELSGGGG…	465	50998	5.17	39.65	78.02	-0.369
AT3G06190.1	MDTIRVSKEVPGSSKSTAQSLTESTSRTETINGSHEFKISGYSLVKGMGIGKYVASDTFMVGGYSWAIYFYPDGKSPEDNSVYVSLFIALASEGADVRALFELTLVDQSGNERHKVHSHFGRTLESGPYTLKYRGSMWGYKRFFKRSLLESSDYLKDNGLLVRCCVGVVKSRTEGPRCYNIPVPVSGLGQQFGKLLESGKGADVTFEVDGETFPAHKLVLAARSAVFRAQLFGPLRSENTNCIIIEDVQAPIFKMLLHFIYWDEMPDMQDLIGTDLKWASTLVAQHLLAAADRYALERLRTICESKLCEGISINTVATTLALAEQHHCFQLKAACLKFIALPENLKAVMETDGFDYLKESCPSLLSELLEYVARLSEHSLTSSGHRKELFADGCDLNGR…	406	45158.6	6.64	32.46	87.19	-0.159
AT3G11910.3	MTMMTPPPLDQQEDEEMLVPNPDLVEGPQPMEVAQTDPAATAVENPPPEDPPSLKFTWTIPMFTRLNTRKHYSDVFVVGGYKWRILIFPKGNNVDHLSMYLDVADAANLPYGWSRYSQFSLAVVNQVNNRYSIRKETQHQFNARESDWGFTSFMPLSELYEPTRGYLVNDTVLIEAEVAVRKVLDYWSYDSKKETGFVGLKNQGATCYMNSLLQTLYHIPYFRKAVYHMPTTENDAPTASIPLALQSLFYKLQYNDTSVATKELTKSFGWDTYDSFMQHDVQELNRVLCEKLEDKMKGTVVEGTIQKLFEGHHMNYIECINVDYKSTRKESFYDLQLDVKGCKDVYASFDKYVEVERLEGDNKYHAEGHDLQDAKKGVLFIDFPPVLQLQLKRFEYDFM…	1115	130649	5.38	42.41	77.77	-0.66
AT3G17380.1	MASSGDYDEIIKSISDAPPTHYMVKIESFSLLTKHAIERYETESFEAGGYKWKLVLYPNGNKSKNTKDHVSVYLSLADSSSLSPGWEVYAVFRLYLLDQNKDNYLILQGNERRFHSVKREWGFDKFIPTGTFSDASNGYLMEDTCMFGADVFVSKERRSGRGECLSMIKDATSSKHVWKIENFSKLDKESYDSNAFFAGDRKWKIEFYPTGTKQGTGTHLSIYLTLVDPETISDGTKIFVEFTIRIFDQLQGRHIAGKVTKWFSRSSSEHGWVKYVSMVYFTQPNSGLLLKDVCLVEADVCVHGITSAI*	309	35126.7	6.51	41.6	75.05	-0.36
AT3G20360.1	MMSYHYINTLCIVISLLSCLFITSSFAGPVPNQENGSQKIFPTQISSRDSKVSLSSTVKGLRERPPSSYSLKMESFNTLMKSVYTERYESRPFRVGRYNWTLVVYPKGNKNDNGTGHISLYVVLDNSTLTSQSEEVHVDLRFYVFNKKETKYFTIQDTDVWRFSAIKRMWGFSKVLPLITFNNLKNGYLYDVDHCEFGVDVIIPPFYEKSEVFSVTKSFPSPRFTWYIQGYSTLPTDYLSEEFIIGGKSWNLRIFKNGFGAFEGKNLSLYLNLGPQELLKAKPYDKVYVRAKLRVPNQFGSQSNLVLERPLDNWFSPQTIGWGYADFMPLSDLRNSSKGFLVNDMLVVQVAMEEISSTNYLPK*	363	41763.7	9.04	41.17	81.24	-0.272
AT3G20370.1	MASHYRNTSAIAYLLLCLFITSATAHSFIRQITDDLKTNLQQEVGAEPIQNLDVGHYLQENKEISSRDYKVSASNAVKGLRDRPPSSYSLKMESFNTLLKSTYTEKYVSRPFSVGGYNWTLVVFPNGNKKDSGSGYLSLYVAIDNSTLGQQEIYADLRFYIFNKNERKYFTIQDTDVWKFSVFKTMWGFSQVLPIDTFKDPTKGYLYDGDHCEFGVDVTMPSLYEKSELFSVTENFLNPRFTWTIRGFSTLLKNSYLSEVFSIGGRSWNIQINPSGLGTGEGKALSMYLGLNVNEIFRPYEKIYVRAKLRALNQLNLSNIERELDIWYNGPGYGEYSWGFPEFIYFPYLTDSSKGFVKNDVLMVQVEMEAISSTKYFPS*	379	43449.1	6.16	34.48	79.18	-0.323
AT3G20380.1	MTSLYRNTSSFVYLLFCLFITSSSAGSFIRQFSDDFNTIQQQKGKDGPTPNLEKGNYLHKHNEISSSLDYKVSASNIVKGLTEVPPSSYSFKIESYNSFLKIPYLGFESRPFAAGGYNWVLKVHPNGLTWDGTSGYVSLYVLLHESTPITADQVVYADLRFYIFNNNEKKYFTVQDTNVWKFTAPKRLLGFPKVMSADQFEDLRNGYIYDNHCEFGVDVTVASHYQKSESLFVTEKFDNPIFTYALLRFSTLLKESYQSDVFSIGGRSMYLQVFPNGRNLSKGKAMSLYLNINDKFKPFEMIYVRAKLRVLNQRKLNNVEIQVSNWYTSWFYYSGDFQIIPLADLRDSSKGFVVNDMLKVEVQLEGISSTKWYPS*	375	43157.9	8.69	34.64	79.47	-0.29
AT3G22080.1	MMCSSVSSTTLRSWRERTPNSYSLKLQNISQVEKSTLFSDGKYQSRLFSSGGYNWRMIIYPKGNRKDDGSGFISMYVEIDSTSLLTTPTTEVFADLRFFVFNKKENKYYTIQHVESKLFNAFRTIWGLAQVLPVDTFTDPKNGYIFEGDQCEFGVDVIVAAPPTNWEIHTLHEALSQPKFFWTVKNFSELNNNVYTSGNFSMRERKWVLKLYPKGDVKGDRKWLSLYLYLDQSETLKESEKIFVQAQLRVLDPRGSNHVTHKISSWYTSSNTAWGYRKFVSLAEIPKAYLDKDTLKVQIDVEVVSEAEFSPSMI*	314	36317.2	8.59	24.65	75.67	-0.423
AT3G22085.1	MGSTVLDANPSTLREHPPSSYSIKFENIAELDDGKYESSLFAAGGYNWRLVIYPKGNAKDEGSGFISMYVEIDSTNLLSSPLTGVFAYLVFFVYNKKTDKYFTIKDSELKRFNAFRTVWGLSQGDQCEFGVDVLVAPSLTKWEVVSFNQKILDPKFSWSLKKFKELKEELYNSDKFLVGGRQWFLKVHPKGVKARDNSLSIYVYLSESETLNAEEKIYTRVHLRVLDPFGSIHQAGQCNFWRTNTNKNQGYGWPTFASLDKVREKYLDNEGSLNIEIEFAVVSSTKYSPVN*	291	33219.6	6.92	30.64	78.66	-0.395
AT3G27040.1	MGNHQADKKFTWVIKNYNSLGSGSVYSDTFKAGRCKWRLLAFPKGNNIYDYFFLYICVPNSESLPSGWRRRAKVSFTMVNQIPGGLSQQREAVYWFDEKDTTHGFESMFLLSEIQSSDKGFLVNGEVKIVAEVDVLEVIGELDVPEEPERIDINGFQVPASQVESMNSLFEKYRGFASKIFPKNQHLRKTFLDVVLSMTEILCKFPEELSSGDLAEAYSALRFVTKAGFKLDWLEKKLKETGKSRLQEIEEDLKDLKVKCADMDALLDFLR*	271	31021.5	5.61	34.88	83.06	-0.322
AT3G28220.1	MSEKGLIKKEDHMFQEEKRKTNYGAIGLACFISCFFAFQFMKIVTTQPSTTTTSSIAVIDSPMSSHKLSDRREIWRVIPPSTYCLKIESFIKFATSPNAEKYESRPFESGGYNWTLIVYPKGNIKEGAPLNYVSMYVQIDNSTLLNSPKEVYAEVKFFIYNRKEDKYLTYQETDAKRFFLFKPYWGYGNVRPYTDVANPNAGWLFDGDNVLFGVDVFVTEVFNKWEVFSFTKSLHDRLYKWTLPNFSSLEKQYYVSDKFVIGGRSWALKVYPSGDGEGQGNSLSLYVVAVDVKPYDKIYLKAKLRIINQRDSKHMEKKVESWSDQANSWGFQKFVPFADLKDTSKGLLVNDTLKMEIEFEDFSNTKYFPS*	370	42886.8	8.59	35.49	71.08	-0.425
AT3G29580.1	MGNLDDNKFTWVIKNVPTLNSDMLFSNYFVIGGCSWRVVAHSKENNFKESLSLTLIVAEDSAQKMGCGWSRYAKIIFTLVNQISEILSQRIETMFDQKSSVFSSETMFSIGKFDEHFAGFIVNGEIKIVVEFLEIIDKLVLSKESNPPFKKTKLNNDGEVSKDLIREVPVIMESIVVNGFHVLPSQVEFVKRIFEKHPDVAKEFRPTNRIVKTAYMNVLLSLIETLRQSPREISKNDLDGACGLLRSMKEAGFKLDWLEKKLNEVLEKKEKEESYETRMREIEEEMKDLKAKALDVGAPLRLDDVV*	306	35040.5	5.64	37.27	94.51	-0.236
AT3G43700.1	MSKLMTRTSGSSSPNTIPDQIESPTSSRSVTQTTNGSHQFVIQGYSLAKGIGVGKHIASDNFSVGGYQWTIFVYPDGKNPEDNSSYVSVFIVLASECTEVRALFELSLVDQSGKGKHKVHSHFNRSLDGGPYTLKYRGSMWGYKRFFRRSLLETSDYLKDDCLKINCTVGVVVSEMHCPRLLSIHVPDSELGSHFGKLLDTLQGSDVTFDVAGEKFQAHKLVLAARSQFFRSMFYNTLAENNSDVVISDLEPKVFKALLHFMYKDSLPGDVEPLTAHSFDLLRPSEIDDTLIVKLLAAAEMYNLSRLRLLCESHICKGISISSVSKILALSDKYNASELKSVSLKFTAENLAAVLQTKAYEDLKDDCPNLQSELLKAVAGYDDTSSSGGGKSQSVWAQL…	415	45747.8	6.86	43.57	84.77	-0.253
AT3G44790.1	MGYEKFTWVIKNFSSLQSKYINSDKFVIGGCKWFLKGYQNANYLSLFLMVATSKTLPCGWRRYTRFRLTVVNQLSDELSQQRETETWFDQNVVLSGNRHMISLTKLNAKKGGFLVNNEVKIVVEVDVLQVIGKLDVSEGSQEVTQPLKRIRLNDDGVSVKQSIDVNGFQVLPSQVESVKRIFERHPNMALEFRAKNQHVRTSCMNVLLSLIDTLCQSLQDISIDDLGQAEKALRYLKDSDFKVDWLERKLEEVKEKKMEEQIGKSRMQELEEELKIFKQKCSDIEAQLEKEKQKCSDIEALLEKEKAKSLAAARAPPLTLDDVV*	324	37262.9	8.08	35.07	93.18	-0.422
AT3G44800.1	MGYEKFTWVIKNFSSLQSEYIKSDIFVIGGCKWCLLAYPNGKQNASYLSLYLDGPTLKTLPCGCRRRIRFRLTVVNQLSENLSRRGEGKRWFDKKLPLCGYEEVLLLTKLNAKHGGFLVNNEVKIVAEVDVLEVIGKLDVSKESQEVIKPRKRMRLYGDGGAVSSHLHKETSSVDVNGFQVLPSQAESVKRIFERHPYMALEFRAKNQQLRASCINVLLSLIKTLCQSLQDISIDDLGQTEQVLTFLQNSGFKVDWLERKLEEVKEKKIQEHIGKSRMQGLEEDLKVFKKKCSDIEALLEKEKEELKGLKQKCSDIEALLEKEKGKVLAAAARTPLTFDDIL*	342	38987.3	8.95	39.57	97.72	-0.351
AT3G46190.2	MEKDAIKEEEIISNDLLWKKADIKEESDISEGSQKHEKLKTALLPYWRERPPTTYSVTFESFGKMMELVNNGYYESLPFTVDGINWTFKIYPNGNSDTTRGLIYLYVKIDDSSITDPPLDVYAEIKFFVYNYGISEYYTYQEVEPVKFDSVQQEWGRWIDVFVAQRNKSEVFSYDENISNPVFTWSLPNFSTLTLDSYTSDPFSSGDRNWVLKVYPNGDGVGKDNSLSLYLLSESNEKNYVRATLRVLNQIGSDNVEKPVEGWPNAAENGWGYQEFIPLADLQDATKGFVVDDLLEVEVEIMAISKQTPIN*	311	35761.8	4.4	31.98	79.84	-0.499
AT3G58200.1	MEKEADNKFRWVIKNFSSLGSERVFSDIFVVGSCKWRLMAYPKGVRDNRCFSLFLVVTDFKTLPCDWKRHTRLRLNVVNQLSEELSILKETQMWFDQKTPAWGFLAMLPLTELKAENGGFLVNEEVKIVVEVDVVEALGKLEESEEATQPLKKVKLEAFVESKGLLKETSSVKEEIIDVNVFHVLPSQVEFVSRVFERYPEIASIFQAKKQHLRTACMYVLLSLIETLCKSLEELSNDDLVGGDNALQYLKFSGFKVDWLEKKLEEVKEKKKEEQIGETRMQEMKVFKQKCSDIEALMEREKSKLLVTRGSPLTLDDVL*	319	36860.8	5.6	37.62	95.52	-0.25
AT3G58210.1	MGNLVDNKFTWVIQNFSSSQSRVVPSNQFVIGGCKWRLLVYPEGFNKSGDHLSLFLEVADPRSLPPGWSRHARYLLTIVNQHSDKISKRNEATKWFNQKIPGWGLSAMIPLTKLHAKDGGFLVNDELKIVAEVNVLEVIGKLDVPEESEEETQVTQPMKKVKVDYDHVESNDLMINETPPVSELMDVNGFQVLPSQVDFVKRIFEKHPDIAKDFRPKNPHLRKACMNFLLSLMETLCQPPQKLSNEDLVEADNALTYVKVSGFKVDWLEKKLEEVKKKKEEEQTGEARIQELEEELKEFKQKCLDREAMLEKEKAKVLTARAPLTLDDVI*	330	37798.4	5.67	33.38	88.82	-0.482
AT3G58220.2	MGRIGSPLGKNEFSWVIKDFSSLGVRAIYSDEFVIGGCKWRLIAYPMGNRIKKYMSLYVEVADSKHLPSGWSINTELRMEVVNHNLYKPSQQKYRKNLWFDQKTPSWGYKTMIRHSKLSGEEGFLVSGEVTIVVKIDVYRVFGKVAAIEISEEGSKEGYEYESEEVYKKESEEGYKYESEEDYEKRPIERFEYESEAESKKDYEERTRGGFEYESEPVSKKDYEERPRESFEYESEAESKKDSEEGSRERYEYESEEESKKDSENDCGEESEKDSEEGSRPLKKIKRNDDGVKSNDSVNKTQQVKETMDINGFQVLPSQVTLVSRILKKYPDIALGFNAKNRHLRTACMNVLISLIETLCQSPQELSDEDMDEADNALVYVQDAGFKVDWLDKKLKEVK…	453	52614.8	4.99	48.45	67.73	-0.944
AT3G58240.1	MGNPVDNKFTWVIKNFCSVSPKPIYSDQFLIGGNKWHILAYSKKRDGHQFLCLDLELVDCEFLPSEWRKVVKVSFTVVNFFSKKLSRQIGLKHCFNKKERSKGGSLFHLSELTDKKSGFLVDGEVEIVAQITVLETDRRFHVSKDYNMEMQCWDGMATTLVENKELNDDDKAGLVNVKGFQVLPSQLGIVNRIFEKHPETALECCTKNQELRASYINVIFSLIKLLYKGAQEHSTHDLSDAEGALAYMKNLGFKLDWLEKKLDEVKEIKKKCERVTEMEKELHDLMNKHTNVSKLLEKEKLEIKNASAPDLSFSDVI*	317	36427	7.13	25.44	88.49	-0.393
AT3G58250.1	MGNDQADKKKFSWVIKNFSSLQSEKIYSDQFVIDGCRWRLLAFPKGNDTKSDHLSLYLDVAESESLPCGWRRHAQFSFTIVNHIPEKCSQRKETIHWFCEKVSDWGFTNLVPLIELKAEDSGFLVKGELKIVVEIEVLEVIGLLNVSESESMDVNGFHVLPSQAKYVKSLFEIHPDIATKFRIKNQYLKTGYMNVLLCLIETVRRSPKEISKNDLADAYVALESLTDHGFKLDWLKKKLDQVTQKKEKEAAGETRMHEIGEELKDLKLKCSDLEAQLDKVKWKCSDLEAQLVKEKADVLAAIAPLGSSDDGVFDDFF*	317	36182.5	5.61	34.42	91.92	-0.334
AT3G58260.1	MGKQINNTFTWVIKNLSTLQGLEVRSKIFVVGGCKWRLIAYPEVNDADGYLSLSVYLGVPDCCESLPSGWKRHAKFSLTIVNQLSEGLSQVQETQAWFDENAPGWGFPPMLNLKDVSDKYGGFLVNDEVMVAVAVDVIEVVGSLDAPEMSESMDIKGFKVLPSQVKSVNRLFESHPDIASKFSIKNQSLKTAYMNVLLCLAETLHQSPMEISEDDLSDAKTTLAYMKSVGFKLDWLEKKLDELFEKKKEEADKIRMQNIEEELKDLRQKCSSLEALLKKEKTGVLAAKAPFLFFNNVNDDDLKWILRAVMYTLIMMLFISI*	321	36257	5.16	39.05	96.23	-0.105
AT3G58270.2	MGKEVDNKFTWVIKNFSSQQSRKNYSDEFFVDGCKWRLLAFPKGNGVEKLSLYLAVAGSEFLPDGWRRHAYFHFSVVNQLSDELSQARETKNWFDASTSDWGFTSMLSLKKLHDKDGGFLVNGELKIVVDVSVLEVIGKLDVPVESEETTTKALSELEENDVPEESEETTKALSKVDENDGAESNDSLKEASSVKESMDVNGFRVLPSQVETVSCIFERHPDIASEFGPKNQHLRSAYMNVLLSLIKTMCQSTQELSKDDLSDADAALAYLTDAGLNLNWLEEKLEEVSEKKENEEAGETRVHEIEEELKELKLKCSNLEAQLEKEKADVSVARAPFSFDDIV*	343	38583	4.6	34.78	81.25	-0.516
AT3G58280.1	MANQGGFKKKTFGWVIKDLQTHRRCSVPILIGDSYWRLVALPNENGYFSLFLEVNMELIPCGWRRYVEFRMTIVNHISPIHSVDKKGWRWFDENTKNWGFKDMIPAVILNNVNVGFLLNGEITIIAEVEVHEFIDTLNASQVEELSDDSSEDLQNKDNVTIEVNGFQVLDSQVDQVNAIFEKHPDLISNFSLKNQHIRNAYMHALLDLTKTLSKSTKELTVEDMNEADNTITDLIKAGLNLDWLRQKFDQALEKQIAYDTRIGELEKQVKKRKLAVTELEADLEKEKAAASASLMLFD*	298	34220	5.13	35.02	95.84	-0.33
AT3G58290.1	MTSIMNPCDKKFVWVIKNFSSLQLQDCYVSDPVLIHDVNWRLFAYPEGSNGDHLLFKKNNGDHLSLYLEVDFESLPCGWRQYTQFRFTVVNQISEHSSVKREGRKWFDKKAPEWGWEEMISLTKLNDINSGFVVNGELMIVAEVETFEAVSTSQVAAVRDDSEWTLLGYYSSSEEDKDDVTVVVKGFHVLDSQVNQVKEIFEKHPDLATNLVLKNQNLKNVYMGFLLDLIKTLSKLPKELTEEDLNFADSTLSDLTNAGFMLDWLRLKLNRALEKQIACDAG*	282	32361.7	4.89	25.91	90.82	-0.287
AT3G58340.1	MAKAVDKKFCWEIKNFSSLNSERCHSVPVVIGDCKWRLVAFPKGYKADYLSLYLEVADFKSLPSGWRRYVKFRACIVNQLSQELSVQQETQRWFDQNAPGWGFENMLLLTELNAKDGGFLVNGQVMIVAEVEFLEVIGTLDESEEIIKSSDLINKTQEVAQQVKEIIQPNDLINKTQEVAQQVKESIDVNGFQVLPSQVESVRRIFKKHPDIAVGFQVKNQHLRKTFMNFLVNVIETMCQSLQELSNEDLVEVDIALTYLKDAGFKVDWLEKKLDHVKEKKEKEQSGLIILQGIEQQLHELMHKCEKKKSEVLSVGAPLKFDDVV*	325	37277.9	5.56	42.61	97.35	-0.275
AT3G58350.1	MGKQFDKKITWTIKNFASLLSDLIYSDHFVVGGCKWHLRAYPKGYNNANSLSLFLGVAVPTSLPSGWRRHTKFRLTLVNQLSDKLSQSKLNELEQWFDEKTTNWGLSSMCPLNEIHAKDSGFLLNGELKIVVEIKVLETIGKLDVTEETSTITETVDVNGFQLLPSQAKSVSRMFAKHPELASDLRPKNPNLRTGYMSLLLSLIETLSQLPQQMSKDDLLDAYDALGSMRDAGFKLDWLEKKLYEVSEKKENEEASETGLQEMEEELKDMKQKCLEMEALVEKEKAKVSTAKAPISFDDIV*	301	34072.1	5.45	36.73	89.4	-0.394
AT3G58360.1	MGKQLAKKITWAIENFSSLHSKKIYSDPFIVGGCKWRFLVYPKGNNVDYLFLYLEVADYESLSPEWRRHARYLLNVVNQNSVKRSKQNEEQKWFDVQSPRWGRLSMFPLNEINAKDSGFLVNGELKIVAEIEVLEVIGKLDVSEETSTIMESMDFNGFQLLPSQVDFVRHMFEKHPEIASEFRLKNPNLRAGYMSLLLSLIETLRQSPQELNKVDLAEGYVALRSITDAGFKVDWLEKKLVEISEKKNKEEAGETRMQEINEELESLKQKCLDLEAQLEKEKAEVFAAKSPLSFNDVF*	298	34496.5	5.41	49.32	89.93	-0.426
AT3G58370.1	MESEEVDNKFTWVIKNFSTLQYDKIYSDPFVIGGCKWHLLAYPKGNKFNNSLSLYLVVDDARALPCGWRRYAQFSLTIINQLTDKLSQRGGTEKQNWFNQRNLGSGFTSMIPLPNLHAKNAGYLVNGEVKIVVEINDLEVIGKLDVSEETSPVKESIDVNGFQVLPSQVESVKCIFERHPDFASKFRPKNRHLKSTYMTVLLGLIKTLCQLPEELTDDDLDEASVAVSYVENGGLRLDWLEKKLAEVKAKKKKVETGKARLQRAEEELQKLNQKCLELKAFLEKENADVSEANVPLSFEDVV*	302	34291.2	5.76	32.37	92.25	-0.39
AT3G58380.1	MEKEVDKKFVWVIKDLNVFYPKQSHSDPFLIAGSRWRLLALPKGTNYEFFYQYMGVADSCQSLTSSWRRHVKLRLTIVNGISHKRSIVTDSDLYFDENLPACSYPTVPPPFNLLARDAGFLICREITIVIEVVSLEVIGTSNNDGANSIDLLKQTQQIIDVNGFQVLPSQVESVKRIFEIYPNIASEVPSMKPCLKTLYMNVLLGIIETLCQLPAELSDTDLDEASIAVLFVSQGGFKVDWLEKKLKEVKEKKKNVDNGKARLQQIEEDLQKLNQKRLDLKDILDKEKANDLTANVPLSFNDVLKMF*	307	34918.4	5.79	49.37	102.8	-0.172
AT3G58400.1	MKRSRSQNLITEMILLLRVSLHPFVVDGCKWCLTAYPKGYNFIGYLSLYLEVADNGSLPFGWRRHARYTLTLVNQNSKKSFQPNEVQEWFDDSIKWGCPSMFPLNEIHAKDSGFLVNGELKIVAEIDILEVIGDVDVSEGISTVKETIHVNGFQLLPSQAKSVSHIFERHPEIASEIHPKNSSLRTGYMSLLLSLIETLSQSPQELSKDDLCDVYIAIGCMKNAGFKLDWLENKLYEVAQKKEDDEAGETRLREMEEKLKDLKLKCSKMEALVEEEKAKVSAAKAHLSFDDVV*	293	33244.1	5.48	46.55	94.47	-0.267
AT3G58410.1	MNLLFFLQVLQFDQEESFTTSMTKQVGKKFAWVIKNFSSLQCKKFYSVPFQIGDCKWRLSIYPKGNNCDYLSLFLEVADFKSLPSGWRRYVKLRLYIVKQEMWGWGFLYMLPLTKLHDEKEGFLVNGELMIVAEVDALGFIDPLNESEESEDPTQPLKKIKLNDDGAVSSDLLEEASPRKESMEVNGFQVLPSQVESVRLIFERHPDIASEFRAKNQYLRKACMDFLLSLVETLCQSLQEFSNEDLVEADIALTYLKDAGFKVDWLEKKLDQVRDKKEKERSCLAKLQETEETLLKLKQKCTELDALMDTEKAELSAIRTPLSFEDVV*	328	37986.7	4.96	40.23	91.22	-0.307
AT3G58420.1	MAKPFDKKFGWVIKDFSSLQSEKCCSVPVLISESKWRLIVFPKGNNSEYFVRFYETKLTRESRQSLAFDEEIFGLVFMTSALTPFCFFFSFLEMARPHRPLSPFFIHSNILVSLSGKTEHCFDGKSTTWGFPAMLSLSKLHEKDGGFLVNGEVMIVAELDVFEVIGTLDESEKSEEASKLVTKKTENLGAESNELLKKTSPPKESNNVKQVENSVKTSPKNKRMWVTFLIIVFFLIGALGKAHEKHLAAKERNFSQNWKVIRPGLEALLSCSCLMLFYYYASLVFSFVCSFFVS*	294	33471.9	8.57	44.85	83.5	-0.01
AT3G58430.1	MEKQAHKKFCWIIKNFSPQSERLYSVPVLIGDCKWRPIAYPIRDKYFSLCLQVVDFESLPCGWGRYVELRLTLRNQHNSLNLSIKADHCFDEKRTTWGIPIPERIPICKLQTELYQSEHVVKGDFKIIAEVDVFEAVGTLTESDISGKASELLTKKIRNDGNESGDLLKKTSPEKESNHVNESKPVRKLRNFVVLYKRHAAMCSVLQEPICLLGIFHYTNGEASWAEVRVGVFLLNMTLCLPDSQLFPSEVVKARLTIVNQLSEKLSISKESEHCFDEQNPTLGYTFPYELLVEDGGFLVNEDLMIIVEVIGASDVFEDSSTQGKVDVNGFQVLPSQVEYVRSIFERHPDIAVEFRAKNQHLRTSCMIFLLSLIETLCQSLEELSNEDLVEADIALTYV…	471	53861.8	5.21	38.74	97.37	-0.244
AT3G58440.1	MSLDLKMQDKFTWVLEKFSSLKDQCYSPVFTVAGCNWRLLSFLKGAKNDRYFSVYLDLEPGSLPPGWRREVKFSITLDNVCPNTDRVLGGPCFFDAKSNIWGFQDFLLLEKLVNIAEGFLVNDRLTIVAEVDVLPSIVVPLEPVKIISSQEKLDDDDDDCDDASEESSDDGDASQEYTDDNDDEVCDISRLNLVNAIENAFYTSIRSCNSLVAETEVSNDENDDAPKKDVDDEASSLVLNDSARNGSSIEQVKKTRLHLVLEDASRGRDPNTVACVTETCDYVLMEIQSDKETVDINGFVVVSSKAESVRRILERHPDISVEFRGKNQQLRNACMNFLLSLIETMCQSLEELSNEDLVEADVALTYLRDAGFKVDWLEKKLDQLKEKKEEEMSGLARLH…	601	67402.4	4.46	42.76	84.46	-0.427
AT4G00780.1	MSRPIPIEEMVRLFKIRHTTSHLFKIDNFSLLKKHGIEKVESSVFDLAGHKWKLSVYPNGHKNAKGTHVSMFLVNQVPVNDMPTYELLVVSQLERKWHTHGRDEFDINPEPASEGFLRFISLADLERKGFLIGDCCMFGVKFHGIEPANPGTAECFSLIEKPLNHKVTWMMSKFSSFNPGKAHQSNEFVVGTRKWRLEVHPRGYMDEKDKSFSVYLSAEGFVNNAPMTKTYAKFKLRVLDQVSWNHVEESGLSWFDAEPSDQSGFADFMPLGKLNEPYLVKDKLYVGVEFEVVSTTYYC*	299	34323.3	6.9	36.31	73.91	-0.352
AT4G01390.1	MSRPISLEEMVRLFKVRHATAHMFKIDHFSLLRKHGIEKVESSVFDLAGHKWKLSVHPNGHTNAKGTHYVSLYLMNQAPVYDTLTYELLAVSQLEPKWHTHGRDEYETNEELGSEGFREFISLVDLKKNGFLIGDCCMFGVKFHGIEPAKPGTAESFSLIEKPLNHRVTWMMTMFSSFNPGNVHQSNEFVVGTRKWRIKVHPRGSMGEKDKSFSVYLSALGFVNNAPKTKTYARFKLRVLDQVSRNHVEKTISGWLGAEPDDRHGFADFMPLGELDDPYLVKDKLYVGVDFDVISVSNYC*	300	34272.2	7.8	23.06	76.6	-0.363
AT4G09770.4	MQISFLASIQINNSEVNNLYPKKFIIMETIREEAPSSYLMKLVGFSEVKFSHQPYESADFDVGGHKWRLIFYPAGKLEEGGKDHVSIYARIENVGASMQIDAELKFFIYNHNNKQYSVFQDGTMKHYNKEKKECGFAQMLLFSKFNDPKNGYIDGNACIVGVEIFVIKPIEKVERVVFTQNPPENKFTWKISHFSYIGDKRYYYSDEFVVGDRKWRLKISPKGDKKVRALSVYVQAMAYLPNAVASSTYAKLRLRLLNQKNSNHIEKRVFHFYSRENGDGSGISELISVEDLNDESKGYLVEDSIVLETTLLWVSDTKVVDSI*	323	37207.4	7.7	36.09	83.53	-0.385
AT4G09780.1	MTLFSRVLLFLKKKSFSIAVSSLYFYICKSHFCLPYIYTTLKSTIFCPKKFIIMETLREEAPSSYLMKLVGFSEVKFSHQPYESADFDAAGHKWRLIFYPAGKVEEGGKDHISIYARVENVGASEMQIDVELKFFLYNHNAKKYSVFQDGTVKHYSKEKKECGFAQMLLRSKFNDPKNGYTDGDACIVGVEIFVIKPIEKVERVVFTQNPPTNKFTWKISDFSKLGDKKYHYSDEFVVGERKWRIKISPKGDKKVRALSVYVQAMEYLPNAVASTTYAKLKLQLMNQKNTNHIEKRGTYQTSFFLYLVFHFFSREKEDGYGTSELISVEDLNDESKGYLVEDTIVLETTLLCVTETKVKLCDMCKYKFFLLNPRQHAKSHWKKKKNMHNHLLQLWCNPH…	427	49656.4	9.05	31.48	80.75	-0.302
AT4G16045.1	MSEITNNETSGEGTLTNNVNDCGVDVSNCLSLFLCVANYEKLLPGWSHLAQFSVAVENKDPKKSKIADTLHQFWKKEHDWGWKKFIELPKLQDGFIDKFDSLSLKAQVQEGTSYGLFGKSGENVHELCGREKKQAYEGDRRQKEMEELMCLWLGMDHNARLEISSEKMDVILKQVVKHFFVKNEVTSTLLMDFLFYRLKSLEEKRRRLETLVRVVAKEVINSNQSESAMKNLEEETKKERTNDDKEFALKINEDETKNERTIDAMEFEASIAYVVNDMLGVTDPLLRLERFVLAPLPEMGSPKLLQVSNLRIQHNMEPDEKQLADYGRWALEVFVLDHIFCNKIEFTYEETIALKRQEELIHEEEAEKNTKLKKTFVGKKVN*	382	44311.6	5.38	41.32	83.66	-0.58
AT5G06600.1	MTMMTPPPVDQPEDEEMLVPNSDLVDGPAQPMEVTQPETAASTVENQPAEDPPTLKFTWTIPNFSRQNTRKHYSDVFVVGGYKWRILIFPKGNNVDHLSMYLDVSDAASLPYGWSRYAQFSLAVVNQIHTRYTVRKETQHQFNARESDWGFTSFMPLSELYDPSRGYLVNDTVLVEAEVAVRKVLDYWSYDSKKETGFVGLKNQGATCYMNSLLQTLYHIPYFRKAVYHMPTTENDAPTASIPLALQSLFYKLQYNDTSVATKELTKSFGWDTYDSFMQHDVQELNRVLCEKLEDKMKGTVVEGTIQQLFEGHHMNYIECINVDFKSTRKESFYDLQLDVKGCKDVYASFDKYVEVERLEGDNKYHAEGHGLQDAKKGVLFIDFPPVLQLQLKRFEYDF…	1116	130607	5.51	42.71	78.22	-0.643
AT5G19000.2	MGTTRVCSEVSSGSSKSLSQSLTVSTSTTETVNGFHEFKICGYSLAKGVGVGKYVASDTFMVGGYSWAIYFYPDGKSPEDNSSYVSLFIALASEGADVRALFELTLVDQSGNGKHKVHSHFGRALDSGPYTLKYRGSMWGYKRFFRRSSLESSDYLKENSLLVRCRVGVVKSVTEGPRYYNIPVPVSNLGQQLGNLLESGKGCDVVFQVDGETFNAHKLVLATRSPVFNAQLFGPLGDRNTKCITIEDMEAPIFKVLPLTLLLIVYSRMYHPGSSPGALLLFSSLLTRDKVLLHFIYWDELPDMQELIGTDSTLASTLVAQHLLAAADRYALERLKAICESKLCEGVAINTVATTLALAEQHHCLQLKAVCLKFVALPENLKAVMQTDGFDYLKESCPS…	442	48583.7	7.57	32.75	93.71	-0.008
AT5G21010.1	MSESVIQGSNPDRVLSPTSSKSVTQTVNGSHQFVIQGYSLAKGMGIGKHIASDNFSVGGYQWGIFFYPDGKNPEDNSSYVSVFIALASEGTEVRALFELALVDQSGKGKHKVHSHFERSLDGGPYTLKYRGSMWGYKRFFRRSILETSDYLKDDCLIINCTVGVVVSEILCPQLHSVHVPDSELGSHFGVLLDSMEGSDITFNIAGEKFLAHKLVLAARSPFFKSKFFSEFEANNTEVTINDLEPKVFKALLQFMYKDSLPEDVEPATAHTFERLKLSEIYETLIVKVLAAADKYDLIRLRLLCESHICKGVSVKSVAKILALADRYNAKELKGVCLKFTAENLAAVLETDAYQQMKDECVTLQSELLKAVAGHEEGSNSTGGAKSQSVWAQLSDGGGD…	410	45191.3	6.13	38.53	86.54	-0.181
AT5G26260.1	MDSHKWSLGFTLLAFLFITSSSAELIIKQVTQGRGIEYNNSYSLTSNLGVTTRELRDERPSSKIVTITSFSVIKDRGEPYESSIFEAAGYKWRLVLYVKGNPKGGINNHISLYARIEETETLPRGWEVNVDLKLFVHNRKLKKYLSVTDGTVKRYNDAKKEWGFTQLISLPTFYNANEGYLVQDTASFGAEIFIVNPTEKQEKVTFISNPPDNVFTWKILRFSTLEDKFYYSDDFLVGDRYWRLGFNPKGSGGGRPHALPIFLYAQGHKANAVVTNTWGAVNLRLKNQRSSNHKQLYSAAWYPIRSDYGVGVNNIILMSELKDASKGYMVNDAIIFEAEMVKVSVTNIVSV*	351	39826.3	9.21	31	86.61	-0.296
AT5G26280.3	MSLCLYKCTLFPNKTISQNMNNQKWSIGFISLAFLFITSSSAEFIIQQVTKGRGIEYNSSYSLEENLGVTRELREERPSSKIVTITSFSVIKGRGEPYESSVFEAAGYKWRLVLYVNGNKNDGGNDHISLYARIEETNSLPLGWEVNVDLKLFVHNGKLHKYLTVTDGLVKRYNNAKKEWGFGQLIPRSTFYNANEGYLDQDTGSFGAEIFIVKPAQQQEKVTFISNPPNNVFTWKILRFSTLEDKFYYSDDFLVEDRYWRLGFNPKGDGGGRPHALPIFLFAQGHKANAVATNTWGAVNLRLKNQRSTNHRQIYSAAWYPIGSGYGVGVNNIILLADLNDASKGYLVNDAIIFEAEMVKVSITNIVSA*	369	41632.1	8.77	31.38	86.12	-0.281
AT5G26290.1	MDTQKWSIGFISLAFLFITSSSAELLIKQRNRIQQFSQFTNGVTRVWRDDRPSDKILSITSFSIIRTRPEPYESSVFEAVGYKWRLVLYVNGNEKDGGKDHVSLYAKIVETESLPVGWEVNVDLKLFVYNGKLNKYLIVTDGTVKRYNNATKELGYGQLIPQSTFYDGNDGYREQDTGTFGAEIYIVKPAQQKEKVTFISNPPDNVFTWKILHFSTLEDKVYQSNEFLVGDRYWKLGLNPKGGLVPIFLYAQGFKANAVVTTTYAATNLRLKNQRSSNHVTTYTAYWYLIPSGLGLGVNTIPLSDVKDASKGYVVNDSIIIEVEMLTVSVTNIVSA*	336	37964.2	8.7	21.57	91.58	-0.213
AT5G26300.1	MDDQKWSLVFICLALLFTTSSSAEFLIQQVTGGRGAEYNSSYSLKENFGGTRVLRDERPSSKILTITNFSVIKGRVEPYESSVFEAAGYKWRLVLYVNGNPNDSGNDHISLYVRIEETEYLPRGWEVNVDLKLFIHNGKLNKYLAISDGTLKLYNDAKREWGFGQLIPHVTFYNTYGYIEQDIGSFGAEIFIVKPAQQQEKVTFISNPPTNVFTWKILHFSILEDKFYYSDDFLVEDRYWRLGFNPKGDGGGRPYALPIFLFAQGHKANAVATNTWGAANLRLKNQRSTNHRQIYTAAWYPIGSGYGVGVNNIILLADLNDASQGYLVNNAIIFEAAMVKVSVTNIVSS*	349	39390.5	6.61	27.36	89.11	-0.203
AT5G26320.1	MDYQKWSLGFISLVFLLITSSSAELLIKQVTEGRGIEYNNSYSLKTNLGLTRVLREERPSSKIVTITSFSVIKGRSEAFESSTFEAAGYKWRFMLFVNGNQNDPDGGHENMALYVGIKETESFPRGWEVNVDLKLFVHNEKLHKYLTVSDGTVKRYEAAKTYWGFGNLIPRTTLLDPNEGYILHDTLSFGAEISIVNPAEKQEKITFISNPPDNVFTWKILRFSTLENKFYYSDEFLVGDRYWRLGFNPKGYQGERPRALSIFLYAQGYKANAVITNTWGSVNLQLKNQRSSNHIQLYSEAWCAIRSGYGIEGNSIILLEDLQNSSKGYLVNDAIIFEAELVKVSVTNIVSA*	352	39999.3	6.56	25.95	89.72	-0.257
AT5G43560.2	MSESTNEDSGAGRSSLEENSNGQRSQSEEAIAEWRSSEQVENGTPSTSPPYWDIDDDDDFGSKPSQLFGKNTWTIEKFSDINKRELRGDVFEVGGYKWYILIYPQGCDVCNHLSLFLCVAHHEKLLPGWSHFAQFTIAVSNKDPKKSKHSDTLHRFWKKEHDWGWKKFIELPKLKEGFIDDSGCLTIKAQVQVIRERVDRPFRCLHYKYREELVRVYLGNVEQICWRFVEEKRSKLGRLIEDKAKWKSFCAFWMGLDQNSRRRMSREKMDVILKIVVKHFFVEKEVTSTLVMDSLYSGLKALEGQNKNKESRPRLMDTEESTAPIVSVDKDSFALVDDVLLLLEKAALEPLPKKEEKSSQNRTKDGNAGEEFSREAVERDDRRLTELGRRTVEIFVLAH…	1055	117449	6.44	55.25	63.03	-0.809
AT5G52330.1	MAKTDVDDEYGLKPSELYGKNTWKIKKFSQISKREFASSVFEIGGYSWHILMYPEGCDVSNHLSLFLCVANHDELLPGWSQLAQFTISVMHKDPKKSKFSDTLHRFWKKEHDWGWKKFMELPKLRDGFIDDSGCLTIETKVQVIRDRVDRPFFLDYGYKTEIVRVYFRNIEQIFLRFVEERRSKLEKLIEDKAKWTSFGVFWLGMDKNSRREMSREKMDVILKGFVKHFFMENVVTSPIAMDCLYNGLKDLEVQTKNKKASPKLLDDKELPAPFVKVDRDMFVLVDDDVLLLLERAALLERAAPEPLPPKDDKALQNRIKEDKDEEDINKEAYEICLNEWGRRTVEIFVLDHIFSKIEVAYKEAIALKRQEELIREEEETSKRSKVLKKGFGKCRLN*	397	46774	7.09	49.72	84.18	-0.535
BnaA01T0269200ZS	MDDKKPTSFTFEIDNLSEKKGLISSPKFLSGNYEWFVNVYPNGYHIDERLSLHLQVANPESLPLGWKKQASYSFALLNQSGKELYRTPESCKLFRAQFTGWGSPKAFTLQKLQDMGYLENNKLILKVDVKVIEAVDEGAVTGKDMLDVRGFKVLYSQLPLVNKLFRKHPDIAVNFKLKNQSVKTTYMNLLLGLIEKLDKPSPSLTEIELSNAQSELIDLTEAGFELDWLKKKLDELSLEKKRGLTDGSRVQEIEEHIKNLNLELEKEIEKSATCAAEVLLLEQTVSDLRVELSKEKKKSATSATEVLLLEQMVLDLRVELSKEKDKSATPNDLLEGVVSWEILDYADIYTNEKGEE	356	40452.3	5.17	39.56	98.29	-0.416
BnaA01T0271500ZS	MEDRKQTSFTFEIDNFWDKEALIRSPNFFSGGCEWFVDVYPRGCGIEDHLSTFLCVANPESLLLGWKRRAILSLVLLNVSGKRLYRTYRYGPPCKTFCAQIPAWGWADAMPLEMLQENGFMEKNKLIVQVNVQVVEVVDEAEVTGKETLDVNGFQVLYSEVGQVTTIFAKHPDVALNFIPKSQLVKTVYMKLLMFLIEKLNKPPRSFSNNALSNARMELIDLTKAGFKLDWLKEKLDEISLERKKENGDGSLSSYGFRVQELEEQVQELEEQVKNLNLELDTEKVKSAKVLSLEQTKNKLILKAVVKVIEVVDEGDTTANETLDVCGFQAVQVTRIFKEHPDIALNFIPTSQPVKTTYMNLILGLIDKLDKPPRSFTSTELSIAGKELIDIKSWLQSKL…	421	48063.5	5.42	27.15	96.94	-0.232
BnaA01T0273000ZS	MEDKKQTSFTFEIDNFSEKEPGRRSPQFLAGGCEWYIQVYSNGELVDDHLSMYLGVANPESLRLGWKRRASFSFLLLNQSGKELYRTKELCALFCDQLTTAWGRSKALPLKKLQEKGFLENKKLIVKVEVKVIEVVDEAEEVTRKKMLDVQGFKVLHSQAVLVSRLFKKHPDIAVNLKPKNQQVKTTYMIFLLHLIETLKKPPHSISETELWIAGNELIVLTEAGFKLDWLKTKLRKVSFKRKTSYDNVSKVQEFEDQVQNLKAEVSLERKTTYDNCSRVRKLKKQVENLKAELNIEKEKSATYATKVYALEKTVSDIIEFNKKWNSEQV	330	38289.3	9.28	39.61	90.03	-0.502
BnaA01T0303400ZS	MVVTVSDEETSSLCFFASESTTSQTFWTERPPGSYSLKIQNLAQLIGEKYHTRGFLVNGYNWRLIIYPKGNEKDNGSGYISMYVEIDSTSEVFAYLTFFVYNKKVNKYLCIHDTQVKRFNALKKVWGSSQMLPLELFNDPKNGYIFEEDQCEFGVDVTIDSTVTNWEIVSFNENFCYPKFFFSVKNFTMLNEHLYFMSNTFSVGGNTWVLRFIRKCFSTLDDKWISIFLHLADNERLLPDERIYTRGHFRVLDPYGSNHITEKFNCWHDQSNSGCGHDKVVSMDKLQEVYLDEEDTLSVAIEFEVISATNYSPINYSAII	320	37203.9	5.08	24.34	76.97	-0.277
BnaA01T0314500ZS	MISHYRNTISVVYLLVCIFITSSSASSFLRQFTDDFNTNLQQENGAGPNPNVGGADHLHQHQEISSRDHKVSVSSTVNGLRDRPPSSYSLKMESFNKLLNSPYTERYQSRPFTVGGYNWTLMVYPNGNKKDSGSGYLSLYVAIDNSTLVAGQQEVYADLRFYVFNNNERKYFTIQDTNVWRFNVFKTMWGFSQVLPVATFKDPANGYLYDGDHCEFGVDVTIPTTYQISELFSIADNFYNPKFTWTIRGFSTLFKDTYYSDLFSIGGRTWTIQVNPSGRGTGAGKALSMYLNLDVNEKFRPYEKIYVRGKLRVLNQRGLNNIERQLDIWYQGPGYGEYSWGYHEFISFSDLRDSAKGFVVNDVLMVQAELEDISSTKYLPN	381	43600.7	6.39	27.82	73.1	-0.428
BnaA01T0314600ZS	MSNHHYTNTVSTVLLLFFLFISSASSSSFIRQYTDGFNKNFQQENGAVPDSIRGEAHYLRQHEQEISSRDYKLSASNTVKGLRDRPPSSYSLKMESFNTLLKSTNADKYVSRPFSAAGYKWTLVVYPNGNKNDNGAGFLSLYVAIDNSTLAPHQEVFVDLRFYVFNRVEKKYLTIQDTDGWRFSYFKTMWGFSQVLPVNTFKDSNNGYLYDGDHCEFGVDVTTPTVFKESELFTVTDKFYNPKYTWSIQKFSTLLEDSYYSDVFSIGGRRWNIKVYPGGCATGKGKAVSMFLILNANEKFRPYEKIYVGAKLRVLNQRNFNNVEKQIDNWYNGPGYGDGYGWGYYEFIPFSDLKDSSKGFLVNDVLMVQVEIEAISSTKYFPS	383	43956.3	8.2	32.17	68.9	-0.446
BnaA01T0371000ZS	MTLMTTPPIDQQEDEEMLVPHSDLVEEGPQPMEVAQPEAAAITVENPPAEEIPTLKFTWSTQGFTRLNVRKLYSDVFVVGGYKWRILIFPKGNNVDHLSMYLDVADAASLPYGWSRYSQFSLAVVNQMNSKYSIRKETQHQFNARESDWGFTSFMPLSELYDPTRGYLVNDTLQIEAEVAVRKVLDYWSYDSKKETGFVGLKNQGATCYMNSLLQTLYHIPYFRKAVYHMPTTENDAPTASIPLALQSLFYKLQYNDTRVGTKELTKSFGWDTNDSFMQHDVQELNRILSEKLEDKMKGTVVEGTIQKLFEGHHMNYIECINVDYKSTRKESFYDLQLDVKGCKDVYASFDKYVEVERLEGDNKYQAEGHGLQDAKKGVLFIDFPPVLQLQLKRFEYDF…	1117	130737	5.44	40.35	77.82	-0.683
BnaA01T0374200ZS	MSKTEKLWVVSDTTITSKFGHRPPSTYSMKIQSLSQLKTLFSGTDGYKSRTFSSGKYNWKLVVYPEGNEKDNGTGFVSMYCEFGVDVMVPLTNWEVVSITQEYSNTKFCWTLNEFSELKEHCYVSSKMLVGGRNWVLKLYPKGLNATYSAWLSLFLHLADDETMKTGEETYVQCDMRILDPFGCDHLTKNLNQRCSNSTPNLGWHNFVLLANFEKVYLDKLGSLELQIQFKAVSSTKYS	239	27349.2	7.58	22.57	73.31	-0.349
BnaA01T0393300ZS	MDAIKASTESTSHTETLNGTHEFKISGYSLIKGMGVGKYVASETFTLGGYSWAIYFYPDGKSPEDNSVYVSLFIALASEGADVRALFELTLVDQSGNERHKVHSHFGRTLESGPYTLKYRGSMWGYKRFFKRSLLESSDYLKDNCLLVRCCVGLVKSRTEGPRSYNIPVPVSEFGRQFGKVLESGRGADVTFHVDGETFPAHKLVLAARSPVFRAQIFGPLKNRDTECINIEDMGAPIFKMFLHFIYWDELPDMQDVMGTDLKWAATLVAQHLLAAADRYALERLRTICESQLCEWISINTVATTLALAEQHHCFQLKAACLKFIASPENLKAVMETDGFDYLKESCPCLLSELLEYVARLSEHSLASSGHGKELYVEGCDVNGRRVKQRLH	392	43933.1	6.28	36.19	83.85	-0.176
BnaA01T0407300ZS	MPSPPTTTSLSVTQTINGSHSFTIKGYSLAKGIGIGKHIASDTFTVGGYEWAIYFYPDGKNPEDNSAYVSVFIALASDGTDVRALFELSLLDQSGKGKHKVHSHFDRALESGPYTLKYRGSMWGYKRFFRRTLLEASDYLKDDCLKINCTVGVVVSEIDCPRLHSIHVPASDIGSHFGMLLENEDGSDITFNVSGEKFRAHRLVLAARSPVFESEFLDVIGEAEERDIEVTDMEPKVFKALLHYIYKDALIEDAETVSSSGSSVGPSASDTLAAKLLGAADKYKLPRLSLMCESVLCKDISVDSVANILALADRYNASALKSVCLKFAAENLIAVMRSDGFDYLREHCPSLQSELLKTVAGCEEELSGGGGGGGKTRSVWGQFSDGGADTNERSVRQQQ…	449	48869.3	4.88	36.78	79.29	-0.342
BnaA02T0022900ZS.2	MTMVTPPPVDQEDEEMLVPHSDLVEDPAQPMEVSETETAVSTVENQPAAEEPPTLKFTWTIPHFSRINTRKQYSDVFVVGGYKWRILIFPKGNNVDHLSMYLDVADAASLPYGWSRYAQFSLAVVNQVHTRYTIRKETQHQFNARESDWGFTSFMPLSELYDPSRGYLANDTVYIEAEVVVRKVLDYWSYDSKKETGFVGLKNQGATCYMNSLLQTLYHIPYFRKAVYHMPTTENDAPTASIPLALQSLFYKLQYNDTSVATKELTKSFGWDTYDSFMQHDVQELNRVLCEKLEDKMKGTVVEGTIQQLFEGHHMNYIECINVDYKSTRKESFYDLQLDVKGCKDVYASFDKYVEVERLEGDNKYHAEGHGLQDAKKGVLFIDFPPVLQLQLKRFEYDF…	1135	132977	5.49	42.23	80.85	-0.574
BnaA02T0087600ZS	MGGVHDFLMERKLNGKSIVSKAGYKRFIRRTQLETSDFLKDDCLIINCTVGVVVSEVQRPQLHSVRVPDSEIGSHFGVLLDSMEGSDVTFDISGEKFQAHKLVLAARSPFFKSKILNELGANNTEVTINDLEPKVFKALLQFMYRDSLPEDVEPVTTLTFEFLTLPEIYETLVVKLLEAAEKYGMNRLRLLCEARICKGVSVKSVAKILALADRYKATELKSACLLFTAENLAAVLETDAYKEMKDECLTLQSELLKAVAGYEEEGSHSSGEDKSQSVWAQLSDGGGGGGDISSRHVRQRTI	302	33461.3	5.53	41.84	95.53	-0.139
BnaA02T0160800ZS	MCNRKPSFRLEIDNFSEKEACIESPTFVSGGCEWYLFLYPKGDSLCDDHLSLYLSVANTQLLQSGWKRSINYYFIVVNQCHKELYRSSRLGGHLFCAENPSWGQRKFLPLEKYQEKGFLEKDRLIIQVYIDILEATDGKDLEVSRIKQRLQNIESCFVKNCVEFKSKEISLEKEESDTDASRIKKLEERVNNLELMISDDVNASRIQQQEERIKSLQTMMSDLKVGLDMEKAKSCADGFFVVDHNDVLM	249	28927	5.32	49.57	85.3	-0.471
BnaA02T0183100ZS	MSTGSGVVSTIVKKWREHPPSSYCLKVDNFKQLEKFTTSSDDKYQSRLFSAGGYNWKLIVYPKGNKKDNGKGFISMYVEIDSKSLKSEQQCEVFAELIFFVYNKKENKYFTVQDVEVKRFNALKTVWGLRQVLPFDSFNNPVNGYVFEEDQCEFGVDVVVPSPLTNWEILSFNEKLQKPKFSWTVKKFSQLKEHEYTSKKFSVGERNWVLKLYPKGNSREDDKWLSVFLHSADSDAPKADEKIFVQAKLRVLDPHGSNHKAYQMDT	266	30898.1	8.95	28.33	68.38	-0.628
BnaA02T0183200ZS	MLSLDKQRPESSSSEEVQAVTPWVVSGNVDHEKVIEKFGCDRIDESLIAVAGDKNCQWKLIVYPQGNKKDNGEGFISMYVEIDSESLTSTPQCDVFAELIFFVYNKKENKYFTIQDVEVKRFNALKKIWGLQQVLPSDAFNKLENGYIFEGDQCEFGVEVIVPSPLTKWEILSFNEKLQYPKFSWTVEKFSQLKEDNYISNTFSMGAWKWVLWLYPKGESRADGKWLSLYLVLADRNTLKADEKILTQANLRVLDPLRSNHLERKLNHWHNETNSGWGWNKFLSLAELRKSYLDTEDALTVEIEFEVVACGDSHYQQLLSDSGRTMLHFRWRKVVVQSQLLVSAGKGRPMHELAELLSRPGGGLWNSARIVPSSFGSPLVDYYSKYHRTPNRKKLSKEE…	423	48525.1	6	45.73	82.01	-0.461
BnaA02T0376900ZS	MDSQQRSLCFISLAFLFITCSSAEFLIQQVTQGRGTENNSSYSLDANLGVTRVLRDERPSSKIVTIAGYSVIKGRGEPYESSVFEAAGYKWRIVLYVVGNANDGGAGYISLYVRIEETESLPFGWELNNVDLKLFVHNPKLNKYLTVTDGALKRFNGVKKESGFGQLIALSTFENTNEGYIVQDTCSFGAEILIVKPAEVQEKVTFISNPPDNVFTWKILRFSNLEDKFYYSADFLVGDRYWRLGFNPKGDGGGRPHALPIFLFAQGFGPNAVATNTWGAVNLRLKNQRSTNHRQIYSAAWYPIRSGYGVGVNNIILLADLNDASKGYLVNDAIIFEAEMPFGMMADADQSMENIGNCTGRKKVNRAYFRSWTEEDLEAGSAGEGAPAETAPSTIPDAS…	708	79031.6	6.04	23.79	87.87	-0.17
BnaA03T0024600ZS	MTMMTPPPVDQQEDEEMLVPHSDVVDGPAQPMEVSEAETAVSTVENQPAEEPPTLKFTWTIPNFSRQNTRKLYSDVFVVGGYKWRILIFPKGNNVDHLSMYLDVADAANLPYGWSRYAQFSLAVVNQIHTRYTIRKETQHQFNARESDWGFTSFMPLSELYDPGRGYLANDTVYVEAEVIVRKVLDYWSYDSKKETGFVGLKNQGATCYMNSLLQTLYHIPYFRKAVYHMPTTENDAPTASIPLALQSLFYKLQYNDTSVATKELTKSFGWDTYDSFMQHDVQELNRVLCEKLEDKMKGTVVEGTIQQLFEGHHMNYIECINVDYKSTRKESFYDLQLDVKGCKDVYASFDKYVEVERLEGDNKYHAEGHGLQDAKKGVLFIDFPPVLQLQLKRFEYDF…	1115	130843	5.57	39.68	78.46	-0.658
BnaA03T0091700ZS	MSGSQIPRSNPDRVSSPTSSKSVTQTVNGSHQFVIQGYRLAKGMGVGKHIASDNFSVGGYQWGIFFYPDGKNPEDNSAYVSVFVALASEGTEVRALFELALVDQSGKGNHKVHSHFERSLDSGPYTLKYKGSMWGYKRFYRRTQLETSDFLKDDCLIINCTVGVVVSEVQCPRLHSIRVPDSELGSHFGFLLDSMEGSDVTFDIAGEKFQAHKLVLAARSPFFKSKFFTEPEENNREVTINNLEPKVFKALLQFMYKDSLPEDVEPVAAHTYDLLKLPEMYETLIVKLLAAADKYNLNRLRLLCESHICKGVSVKSVAKILALADRYKATELKDVCLKFTAENLAAVLETDAYQQLKDECLSLQSELLKAVAGYEEASNSTGGAKSQSVWAQLSDGGGD…	410	45472.5	6.43	37.83	82.02	-0.303
BnaA03T0159600ZS	MSTTCLLICIYSIYLDTIRAEAKSHNNVHLMLVDGMSKLMTRQVENCVSSDFYVGGLKWNIVILQQQDCLYYVLVITDSKCIGSNWKVNCNVKLTIYSATSPFLNHNRWTWFCFDANNTTLLVSIPVKNMQELYTVNDKSVFSAEITNVNPQSLDVGWNPRTMGTAENIKLMEVERNKSKFTWKITHFSTFVSEHHSSYQFTVGPRKWYLRMYPKGTLEGKGNSLSLYLHASDYVTGPNTKTLAVFKLRVLDQLKRKHHEIGQQFWFGSDGQKGEPKFLALEELHKASNGFLVNDQIYIGVEFFYISTTENMI	313	35998.3	8.55	31.6	85.24	-0.204
BnaA03T0194100ZS	MSTAVADHPNSDSISTTVMETVNGSHQFTIKGYSLAKGMGPGRYIQSDVFSIAGYDWAIYFYPDGKNPEDNSAYVSLFIALASDSSDIRALFELTLVDQSGKGRHKVHSHFDRTLEGGPYTLKCKGSMWGYKRFLRRTALEASDYLKDDSLVINCTVGVVRARLEVPKQFGVVLPSSDMGQGLKDLIDSEVGCDIAFQVGDETYKAHKLILAARSPVFRAQFYGPIGNNNVERIVIEDIEPSIFKAMLSFIYTDVLPDVHEITGSASASLITNMIQHLLAAADLYDLGRLKVLCEVFLCEKLNVDNVATTLALAEQHQLSELKAFCLKFVTSPGNLRAVMKSEGFKHLNQSCPSMLSELLSTVAAGDKILTSEQASKKRSLCSSVLAYDTNAARQLRRRT	400	43977.2	6.37	38.46	91.92	-0.077
BnaA03T0247600ZS	MKLVLFRLVDTTDTDVFRFNAFNTMWGFSQVLPLDTFKDLKNGYLYDGDHSEFGVDVTVPKPFEKSELLSFSKRSDRFTWTIRGFSTLTQYTYSDVISFAGRKWQLGINSSGSGSGSGKAVSLFFHLVANQRTGAYEAVYVLAKFQVLNQLKLGNIQMELENWYGITSFGWGFSEFVSFDDLRDSSKGFLVDDTLMVQVELEAISTTKYFPS	212	24072.2	5.21	10.32	78.54	-0.11
BnaA03T0297700ZS	MVAEEKKRNISYGSIFVFCFFCFVFVAEVVRFVKPNYDFKQNVFTERDVTVTEAIAEAVVEGSHFVMDSISPCNSRRSGLPRRKQHEKLEAPIGQWRERPPTTYCIKFESFRTLLNLVKDGKYVSRPFSSGGYNWTYEIYPNGDKRVGANGLISLYVRIDNSTLITNPQDVYAEIKFFVYNRKQDKYYSYHGITANYLDPTTGYVFDGDQCVFGVDVFVAQPFKKWEVFSFDEHVNEPIFSWKLTHLSTSFSDSYTSGTFTSGGRNWVLKVYPNGDGYGKGNSLSLYLLSESNEKAYVRAKLRVLDQINSNHVEKLVEGWPNAAENSGWGFEKFVPLADLKDQSRGLVVDDALKVEVEIIAFSKTDSTLNA	371	42331.7	6.35	27.94	75.82	-0.337
BnaA03T0302400ZS	MDATRVCSEVPGSSKSSLTESTSRTETINGSHEFKISGYSLAKGMGIGKYVASDTFMVGGYSWAIYFYPDGKSPEDNSVYVSLFIALASEGADVRALFELTLVDQSGNERHKVHSHFGRTLESGPYTLKYRGSMWGYKRFFKRTLLESSDYLKDNCLLVRCCVGVVKSHTEGPRSYNIPVPVSDLGHQFGKLLESGKGVDVTFQVDGETFPAHTLVLAARSPVFRAQLFGPLKNQNTKRIDIEDMEAPIFKMFLHFIYWDELPDMEDIMGTDLKWASTLVAQHLLAAADRYALERLRTICESKLCEGISINTVATTLALAEQHHCFQLKAACLKFIALPQNLKAVMETDGFDYLKESCPCLLSELLEYVARLSEHSLTSTGQRKELYADGGDVNGRRVK…	403	44992.3	6.37	31.41	83.72	-0.211
BnaA03T0325600ZS	MTMITPPPLDQQEDVEMLVPHSDVVEGPQPMEVAQPEAAAAVENPPVEEPPSVKFTWLIPGFTRLNTRKHYSEVFVAGGYKWRVLIFPKGNNVDHLAMYLDVADAASLPYGWCRFSHFGLTVVNQINNRYSVRKETQHQFNSRESDWGFTSFMPLGELYDPTRGYLVNDTVLIEAEVSVRKVLDYWAYDSKKETGFVGLKNQGATCYMNSLLETLYHIPYFRKAVYHMPTTENDAPTASIPLALQSLFYKLQYNDTSVATKELTKSFGWDTYDSFMQHDVQELNRVLCEKLEDKMKGTVVEGTIQKLFEGHQMNYIECINVDYKSTRKESFYDLQLDVKGCKDVYASFDKYVEVERLEGDNKYHAEGYDLQDAKKGVLFMDFPPVLQLQLKRFEYDFMR…	1112	129791	5.37	38.62	81.38	-0.578
BnaA03T0349200ZS	MVKIESFSLLTKHAIERYETESFEAGGYKWKLVLYPNGNKSKNMKEHVSVYLALADSTSLGPGWEVSAVFRLYLLDQNKDSYLILQGKERRFHTFKREWGFDKFIPTATFFNASNGYLMEDTCMFGADVFVSKERRSGRGECLSMIKDATSSKHIWKIENFSKLDKESYDSNAFFAGDRKWKIRLYPSGTNHGTGTHLSIYLILADPETVSDGTKIFTEFTVRIYDQLQGRHIAGKVTKWFSGSSLENGWVKYVSMVYFTQPSSGLLLKDVCLVEADVCVHGITSAL	287	32644.2	8.49	32.91	77.77	-0.284
BnaA03T0362400ZS	MMSYYIDTLCIISLLSCHFITSSFAGPVPNVVSGSQKLIPTQISSRDSKVSLSSTVKGLRLRPPSSYSLKLESFSTLMKSTYTERYDSRPFRVGKYNWTLVVYPKGNRNDSGTGYISLYVAIDSSTLTSPRQVVPADLRFYVFNKKEKKYFTIQDSDVWQFTINKTMWGFPRVLPLSTFSNLKNGYLYDMDQCEFGVDITIPPIFEKSELFSVAKSFPNKRFTWFIQGFSTLPSDYLSEEFIIGGISWNLRVFRNGFGAHEGKNLSLYLNLGPQELLKTKPYDKIYARAMLRVPNQGQSNYIVQRPLDNWFSPQNIGWGYADFMPLSDLRDSSTGFVRNDMLVVQVEMEAISTTKYFPS	359	41059	9.24	43.33	79.75	-0.234
BnaA03T0362600ZS	MKSYYTYTIYVVYLLFCLLITSASAQSLIRQSTDDRNTPLQPEENGAKAVSILGEAHYLDKDDLEISSSDYKVSPSNQVTGMRSRPPMSYSLKMESFNTLLQSNNTERYESRPFPVGGYNWSLIVYPNGNREDSGSGFISLYVAIDNSTLVSSHQEVFADLRFYVFKRTERKFFTVQDTNVWRYNIFKTMWGFPRVLPLDTFRNPSNGYLFNGDHCEFGVDVTIHTPFQRSELFTVARNFPNPRFTWNIQRFSTLLGETYFSDVFSIGGRNWNIQVHPSGAVTGEGRALSMYLLLNANERFRPYEKIYVRAQLRVLNQRASSQWRTIERPIDHWFTGPGLGWGYDEFVPLADLRDPERGYLVNDKLMVQVEMEAISSTRYFPS	383	44311.9	6.62	39.93	74.52	-0.411
BnaA03T0362800ZS	MKSHYTNIIYVVFLLFCLLITSSSAQSLIRQPTDDLSTILQQKNGAQPNSILGEAHYLNKDDLEIYSRDYKGSPSNLVTGMRDRPPMSYSLRMESFNTLLQSNETERYESRPFPVGGYNWSLIVYPNGNRQDSGSGFISLYLAIDNSTLLSSHQEVFADLRFYVFKRTERNFFTVQDTDVWRYNIFKTMWGFPRVLPLDTFRNPSNGYLFNGDNCEFGVDVTVHSPFESSELFTVARNFPNPRFTWTIQRFSTLVGDTHLSNTFSVGGRNWNIQVNPRGRSTGAGRAMSMYLILNANEKVRPNEKIYVRARLRVINQRIFSLLWTTIERPIDHWFTTPGLGWGYDEFISLDDLRDFWKGYVMGDVLIVEVEMEAISSTKYFPS	383	44271	6.61	41.69	79.09	-0.335
BnaA03T0363000ZS	MIRNIQVNPSGRATREGRALSMYLLLNANEKSTAISPPISTDHSVHRSLRRIDCKPVDHWFTSPGAAENSELFSATEKFYNPTFTWTIRGFSTLLKDMYSSDVFTIGGRSWNIQVYPNGRGEGEGKFLSMFLKLNGEEKLRPYEKVYVRAKLRVLNQSKLNNVQNQLDSWFSRAVPSWGFRKLISFDDLRDSSKGFLVNDMLMVQVEMEAVSSTKYFP	218	24964.4	9.54	38.5	75.09	-0.438
BnaA03T0440200ZS	MGDDIKFTWVIKNFSSLESKKSYSDQVVGSGCKWSLMAYPGENSKASTLCLAIWVNDGPNVRSGWSEHAKLSCTIVNKNPEKVSQMEETYCAERTKWGFRFISIIPLSELEDENGGFIVNGEVKIVVELEIFVLVKQTLNNTKLNDKGDLVDVNGFQVLPSQVDWLEKKLTKVKENKKMVHIGETRMRELEEELKNLKQKSLEV	204	23190.6	5.86	25.52	88.24	-0.403
BnaA04T0024400ZS	MAMQVGKKFSWVIKDFPSLQCKICHSAPVLIGDCKWFLHAYPKGNKVDYLSLYLEVADSESLPSGWRKYVKFRLSIVKQNLKSDTELQGGSVLGVSSMIPLTKLHDEKEGFLVDGDLVIVAEVDVLEVIGNLDESEESEESCRPVKKSKHGGGEESIDSLKEAHLGKETMNVNGFHVLVSQGESVKRIFEMHPDIAVEFRAKNQHLRNACMSFLLSLTETLCVSLQELSNEDLVEADVALTYVRDAGFKVNWLEKKLETVKEKKEKEKCSLIRLEEMKDSLLKLKQKCSDLEALVEKEEAELSAIRTPSSFDDVQSVRLIFERHPETAVEFRAKNQHLRTTYINFLLSLIETLYQPLQELSSEDLVEADIALTYLKDVGFKVDWLENNLDLLKARKEKE…	440	50082.4	5.24	38.06	96.77	-0.31
BnaA04T0024700ZS	MGEHSMKKITWTIKNFSSLQREKICSDPFVVGRCEWRLCAYPKGNNVDYLFLFLEVADHESLPCGWRRNVRFSLSIVNQNTIKRSTQNDEQKWFGEESPRWGRVSMFPLNEIHAKESGYLVNGELKIVAEIEVIAAIGKLDIAEETSTIIETMDINGFQLFPSQLELVSRLLERHPEIASDIRTKNPNLRTGYMSLLLSLIETLRQSPHELSKTDLAEADAALGSMTNAGFKLDWLEKKLDDMAEKKEKEEAGEARVREIEEELKDLNQKCSDLEALLEKQKLELSAAKAPISFDDLDRRTIMEKQSRKKITWTIKNFSSLQCQKLCSDPFVVARCKWRLCTYPKGKNVDYLFLFLEVADHDSLPCGWRRNARYSLTIINQNSVKRYRQNDEQKWFDEK…	600	69020.7	5.24	42.27	87.77	-0.504
BnaA04T0024900ZS	MGSQVDSKFTWVIKNLAPFGSQIIYSDSFVISGCKWRLIAYPKSKLLNYLTLEVADSESFPIGWRRLANFSVTIVNKALKQIYRRQVTQQWFDHKTPRLSFPLMKTTLGFLVDEEVKIVAEIDVVEVIINGFEVLPSQVKSVNRLFKRQPDIASKFPINNPLLKTSYMNVLLSLTRALHLSPQKISNGDLSDTETTLAHMKSIGFKLDWLEKKLGEIKEKKAKEKAGKIKIQNTEEKLKDLKQKCLDLEAQLETEKAEVLAASAPLLLSDDEDVF	275	31273.4	9.08	30.55	102.44	-0.198
BnaA04T0155800ZS	MKYHYRNTISISVAYLFLCLFITYVSSQSLIRQITDDVNTNLKEDVPYVQKHQEISSRHYNVSHSKTVTGMRNRRPSTYSYKIETNVVDKFETRPFMVGGYNWILHVYLNGNTKGWWCWLRFALRRNRQVRFRRFCTSRGLRGSQVLHLQQEREEVLYHPRYGCMAIRCFQHDFGVDVIVPTPFEESETFSISSSSDKYTWTIQKFSTLSKDLYSPVISLGGKKWNILVVPAGSGSGRGKYVSMFLQLSTNQRRGYEYIYVRVKFRVINQSKLSNRESELRNWYGRTYSWGIVDLISFDDLRDSSKGFLVNDALIVEVQLEAISTTKYFP	330	38745.2	9.65	47.15	80.79	-0.402
BnaA04T0168700ZS	MKQSSSEAVSSSSSTIDLSHPSVPSSSSKPLCSSSISPAEDHHLGSSRDGSGGAQEIVAVDRRGEYTAVCRWTVENFTRVKAKALWSKYFDVGGYDCRLLVYPRGDSQALPGYISIYLQIMDPRGASSSRWDCFASYRLSIVNQVEESLTIHKDSWHRFSSKKKSHGWCDFTLNGSVLDRNKGFLFNDDSLLITADILILNESVSSNSDSGLLYKENSLAGGPMPDVLSGRFTWRVNNFTLFKEMIKTQKIMSPVFPAGECNLRISVYQSVVNSQEYVSMCLESKETEKTMVSDRSCWCLFRMSALNQKPGCAHMHRDSYGRFAADNKSGDNTSLGWNDYMKMSDFVNPESGFLVNDTAVFSTAFHVIKEFSSFAKNGGLVAGRNGSGARKSDAHMGKF…	1647	185522	5.52	46.1	81.63	-0.432
BnaA04T0270700ZS	MANHTDEMTYSFEIDNFSQRNTIFTTPIFSTRSCNWFVYVYPKGDTISKNMSLWLKVPDPLLRPLCWSRQTSFRFVVVNPSDVNSSRSFKSIDSIFYKGQPSWGFITDLSLSKLQEGKFLVNDKLKIEVYIGGIAVHGGLDPHVLPEKKKETVCVNGFQVLDSQVKSAKWIFETYPETALYIQPQDPQLKTAYMNILLRILEKLYNSPLEKLTESELSNVSKGLLDLTQAGFKLEWLREKLEKVSVERKKLSGYEAQAKELEKQLKSLELMMCNLKAEIKLKAES	285	32771.9	8.67	36.59	90.25	-0.32
BnaA04T0270800ZS	MRTPSYTMEINNFSQRNAPIRSNLFRSYSCNWYVTVYPKGNGINTHMSMYLDVANSLALYQGWGRRAKFRFVIVNQSNVARSKRLATSHTFNKTWPNLGFKKALRLTKLQEEMFLVNDKLKVEVYVYVYDIMGILDTHVLPEKDTTVCVNGFQVLDSQVKSANIIFETYPETALYIYPQDPQLKTAYMNILLRIYETLYNNPLEKLTESELSKVSKDLLDLTQAGFKLEWLREKLEKVSVERKKLAGYEAQALELGKQLKNLELMMCNLKAEIKLKAES	279	32387.5	9.24	33.89	92.58	-0.329
BnaA05T0031500ZS	MWNQRPSYRFEIDNFSEKKALISSKTFVSGGCEWYLQINPKGDRISDGHLPLYLYVANSTTLRTGWKRSANYYFVLLNQSDKELHRSPISLSSNLFCAKTPAWGFAKTIPVSKFQEKGFLEKDRLIIEVHIKVIEAFDGEGGDVSNNKKKKTIDINGFQVFASQVTKVGKIFTEHPDIALDFKPTKQEVKTAYMNVLLRVIKTLNKPPKSLSETRLNKASSELSELMNVGFKLDWLKLKLDEVTLERKKPDADGSKVQQLEERVKHLELKLDEVNESRTQQVEERVKKLELKLHQASFSNKSLSDDANEYRAQQLEERVTNLEMMEVGLKLDSLNTKLDEVSLERKKTDDTNESRAQQVEKRVKNLTLMELRLNTMLGNLEREKSYDTSVFDSRIQQME…	471	54073.8	8.14	30.59	88.32	-0.637
BnaA05T0031600ZS	MWDQNPSFRFEIDNFSDKEAAIASNVFVAGRCEWYLAVHPQGHNDHLSLFLCVANRESLRTGWKRSAKYYFRLLNESNKQLYKSPVYGGTKSVFFCASHPGWGVSKTLPLSTFQKQGFLENDKLIIEVYIQVVEAFDGDGGDINGFQVFAAHVASVKNTFAEHVAKTEYKNTLSNACSKLSELAEVGVKLEWLKSKFDEVSFKRKNADGAAADDESLVQQLEERIKNLELMGSGFNKDCLNLKSKWKKSHAADECRFQKLEESVKNLELMELGLKLESLKSTLEEVSLEEKKSHDADESRAQLLEARLKKIELMKTGSKLEILKSKLEEIALERRESYDADESRVQQLEERIKNIELMDIGFNLDCVNIKLDTSDESLVQQLDERVKDMSRKVGFKLDC…	456	52135.2	5.51	39.43	85.53	-0.527
BnaA05T0031700ZS	MWDQKPSFTLEIGNFSNKEAVIASNVFEAGGCEWYLSVHPKGVSGRFNGHLCLFLNVANRKSLRTGWRRSVKFCFLVLNESNKELYRSPVEKGSSLFCAWNPTWGIRKILPLSMFQEKGFLEKDVLIIEVYIKVVEAFDGEDGDITGFQVFADYVASVKKIFEEQVLKTDYKNALSKACSKLSELVEVGFKLDWLKSKFDELSFKRKNADGVDDESLVQQLEERIKNLELMVSGFEKDCLKSKLEECIKNPELMELGFKLDSLTSKLEEVSLEKKKSYDADEYLVQQQEERIKNLELMVSGIKKDYLKSKLEISLERKKSLAADGYRFQKLEESIKNLELMESGFKKDFLKSNLEEISLELKKSYAADESRVQKLEESVKNLELMELGLKLDSVKSKLE…	597	68562.9	5.34	33.75	94.67	-0.472
BnaA05T0031900ZS	MWSQNPSFRFEEEFWKKKKADRIFSKIFVAGGCEWKLAHDHLSVYLHATKPKSLRIGWKRNVSFYFTVLNHRKIERCRSESCFSEEDIRRASRHCIRFQTKEPSGEDSIHECPSWPHQYTK	121	14593.6	9.45	60.86	52.4	-0.888
BnaA05T0114100ZS	MFVHLHVFYVDNIKYKKRNNSHFMLVDGMSTLLTESAKNCESMDFHAFGLKWKFNIRLDLVKDYLSAYLTIADEKCTGSNWGVTCCFNLSVISQIGEFDICTASVFSFDSNHVSWGVSSLISQDMLKQKFIVNDKAVFCAEITGVVPLFLNVIINTFSPTMGTAERVKLMKVPRNNSRFTWKITQFSSFSGESHSSYEFTCGPRRWYLEMYPKGYLEGKGNSLSLFLHASDFVSKAPVEATSAIYKLRVLDQHKRNHHEINTAHRFTSNTRWGFNKFLELEELHKASNGFLVNDAIYIGVEFLSMATREYL	311	35649.8	8.38	33.84	80.84	-0.115
BnaA05T0178300ZS	MQVSLVPTKGTNSAVPCNPQSSRLAAINGAEPRLSAEHKFMRTRPPSAYCVRIESCSELMTRSPNLQYETRPFSVGGFNWTFILQPFGNKTSVGDWISAYVAIDPSGLVGENREVYADLRFLVYSKSKDQYWTSMDTEIRHFHQFRTTWGSPNFIQTKQFKAKDKEYIFDDDQCVFGVDISVYPYFNQWEILSIDKTVYGPNSWKLMKFSTLTRDFYISDDFSVGGKNWAFKVYPNGNGAGEGNSLSLYVILSENQILKTYEKVYVRAKLRVLDQKQSKHLQKPILSWFDTPGEGSGFEQFVSFTDLQNPAKGFIVDDSLTVQVQFEATSSTNYYSANAAQLMSNLCFIMESTFEKDEQTYAEIKANQMEEDETDLDIMLVVLNNIATTYPRSDNRIQC…	431	49378.6	5.55	32.72	73.94	-0.428
BnaA05T0323300ZS	MSEVTSKESGANPSGLYGTHTWTIVKFSKISKPEIRSNVFEVGGHQWSILVYPKGCDVPTHLSLFLCVANCDKLLPGWNHFAQFTISMVNKDPKKSKHSDTLHKFGKKEHDWGWKKYMELPKLHDGFIDEYGSLTIMAQVQVIRDRVDRPFPCLDVHYRRELVRVYLKEVEPIFLSFMKEKRSKLMEDKTRWESLCTFWLGMDQKSRREMSQEKMEVILKLVVKHFYIKKEVTSSLVMDFLFHGLNYFVWSSTTQEKILHTISRQMGKLLKDDLDSSILNALEEEPKKERAADVKNLPAPIVSVNKDMFVLVDDAMLLMEKAVLEPLPDESGPQNRMEVGNDGGREDEKRLTEFARRTLEVFILDHILCNKVEGAYKEAIALKMQEELIREEEENLNDG…	422	48876.7	6.52	44.83	86.07	-0.362
BnaA05T0339500ZS	MLKTEKTCVVSDSTITKFGVRPPSTYSMKIQSLSQLKTLFSGTDGYKSRTFSSGKYNWRLVIYPNGNEKDNGTGFISMYVELDSKSLSSNVLAYLTFFIFNKKENKYFTIQDVEGKQFNALRLVHGFPQVLPLDTFNDPKNGYVYDGDQCEFGVDVMVPLTNWEVVSFTQKPTNKKFSWTLNKFSKLKEHCYVSSKFLIEGRNWVLKLYPKGNNTTCSRWLSLFLHLADSETKTMTTGEEIYTQCDMRILDPFGSHHVTLKLNQWHKNTSGWGWSEFVSLAKLEEAYLDKQGYLKVEIEFEVVSTITYSP	310	35688.7	8.59	29.67	73.77	-0.397
BnaA05T0354000ZS	MKSRYTKTGSAVILLFCLFIITSASSSSFIQQVTDDFTTNLQLDDGDGPDPIQGEAHYFHTHVQDGDGPDPIQGEAHYLHNHDQEVSSRDYKVSASNAVVKGLRSRPPSSYSLKMESFNTLLKSKYSERYVSRPFSAAGYNWTLVVYPNGNKNDKGSGYLSLYAAIDNSTLAPHEEVYVDLRFYVFNKKEKKYFTIQDTDVWRYNNFKTMWGFSQVLPGYTFKSPYNGYLYDGDHCEFGVDVTTPTVFQTSELFTVANNFKTPTFTWRLLKFSTLLEDTYLSDTFSIGGRRWNIQVNPSGRDKGKGKALSMYLIVNHNEELRPFERIYVRAKLRVLNKFKFRNVERQIDNWFSRWETGRAYGWGSSEFVPLSNLKDSSKGFLVDDKLTVQVEIEAVSTT…	404	46362.9	8.22	35.67	69.18	-0.524
BnaA05T0429700ZS	MVTPPPLDQQEDEEMLVPHSDVVEGPQPMEVAQPEAAAAATAVESPPVEEPPTMKYTWTIPGFTRLNTRKHYSDVFVVGGYKWRVLIFPKGNNVDNLSMYLDVADAANLPYGWSRFSQFGLAIVNQINSSYSIRKESQHQFNSRESDWGFTSFMPLSELYDPTRGYLLNDTVVIEAEVAVRKVLDYWSYDSKKRLVLLD	199	22611.5	4.73	42.31	78.79	-0.366
BnaA05T0467800ZS	MWGYKRFFKRTLLEESDYLKDDCLLVRCCVGVVKSSTEGPRSYNIPVPGSDLGYQFGKVLESGRGADVALLVDGETFLAHRVVLAARSPVFRAQLFGPLRNKNTKRINIEDIEAPIFKGRDSFCWFLAFFSAVMETDGFDYLKESCPGLLSELLEYVARLSEHSLASSWNRKEFYPDGCDVNGRRVKQRLH	191	21730.9	8.19	52.1	83.66	-0.238
BnaA06T0342500ZS	MEETESLRYGWEVNVDLKLFVHNPKQHKYLTVTDGAVKRFNAAKKEWGFGQLISLATFENTNQGYIVQDTCSFGAEILIVKPANQQEKVTFISNPPNNVFTWKILRFSNLEDKFYYSADFLVGDRYWRLGFNPKGSGGGRPHALPIFLYAQGFRSNAVATNTWGAVNLRLKDQRSSNHRQLYSAAWYPIRSGYGVGVNNIILMADLKDTSKGYLVNDAIIFEAEMVKVSVTNIVPV	236	26714.4	9.18	27.93	84.66	-0.256
BnaA06T0342700ZS	MDSQKMSLGFLSLAFLFITCSSAEFLIQQVTEGRGTENNSSYNLQANLGVTRVLREERPSSKIVTIAGYSVIKERTEVYESSVFEAAGYKWRLVMYMNGNKNDGGNGYISLYVRMEETESLPYGWEVNVDLKLFVHNPKQHKYLAVTDGAVKRFSAAKKEWGFGQLIALSTFQNANQGYIVQDTCSFGAEILIVKPAEKQEKVTFISNPPNNVFTWKILRFSTLEDKFYYSDDFLVGDRYWRLGFNPKGDGDGRPHALPIYLYAQGFRPNAVATNTWGAVNLRLKNQRGSNHRQLYSAAWYPIRSGYGVGVNNIILMKDLKDTSKGYLVNDAIVFEAEMVKVSVTNIVPV	350	39517	8.91	29.59	83.8	-0.266
BnaA06T0441400ZS	MLETSNEDCGSGQSSEEENLNRQRRYLEALAEWRSSDQVENGFPSTWPPNWDIDDGSKHSELYGKHTWKIEKYSEINKPELRSDVFDAGGYKWYISIYPQGSDVCNYPALLLCLANHAEIPPGCSHFVQYTLALVNKDPKKSIYFDSLNRLKKLEHYWDWDKLIELPKLQEGYIDDLDSLIIKAQVQVIREKIDRPFRCLSSQYRRELLRVYLPYVENICWQFMEVERIKLFNLMQDNEKWESFSSFWLRLDQNTRRKMSREKMDVVLNIAAKFFFVLRQGTSTLMMDSLYSGWKTIEDETKKKKNRQRQMDNVELPAGPAPIVSVDQDMFVLVDDLLVLMKRTVMAPLSIKEENGSQNPSKVWDVGEEYSEEAIVRDESRLTEVGRRTMEMLVLTHIY…	927	104686	6.41	60.93	65.63	-0.799
BnaA07T0203200ZS	MGKEVVSQFTWVIRNFSSLQSEKVYSDVFTVSGCKWRLLAFPKGNGVKCLSLYLAVSGSQSLPYGWRRRAELCLSVVNQVSEELSQTKVTYHCFDAKDFDWGFTTMLPLDKIHDKNGGFLVNGELKIVAEVHVLEVIGKLDVPDEGGEESESVNMLEGDDGAESNDLLEVSVNESTDVNGFQVLPSQVETMSRIFERHPDIASKFRPKNEHLRTAYINVLLSLIKTLCQSTHELSKDDLTDAYASLAYLTNAGLNLDWLKEKLEEKSEKKEKHEASERRMKEIEEELKDLKQKCSNLEAELEKEKADVSVARAPLSFDDVV	321	36188.9	4.96	37.46	88.6	-0.402
BnaA07T0203300ZS	MEKKFDKKFTWVIKDFSSLQSVNILSDTFVVRGCKWQLNAYPKGNKGQNFVSLFLEVAGCGSLPSGWRRHARFRLIVVNQRSETLSRQLEGQNWFEGKANGWGFPSMLSLDEINAKDSGFLVNGELKIVVEIELLEIIGKVEVNGFHLLSSQVESVSRMFEKHPETASEVHLRNPNIRTESMGKPFNKKITWVIKNFSSLKSDQFYSDIFVVDGCKWYIYAYPKGKDNDHLSLFLEVGNYESLPIGWRRHAKYSFTISNQRSEKLSRKHQSQQWFEQKSPGWGRLSIMPLNELHAKDAGFLVNGDLKIVVEIDVLEVVGRLDVTEETSTIIETMDVNGFQILPSHAESVSRMFERHSELASEFRPKNPNLRTAYISFLLSLIETMCQSPQELSQDDLSD…	479	54914.6	6.27	43.81	82.57	-0.432
BnaA07T0203400ZS	MEKKVDKKFTWVIKDFSSLQSEKIFSDKFVVSGCKWYISAYPKGYKVDNFLSLYLEVPDYGSLPSDWRRHARYRLIVVNQRSEKLSRQLEGQNWFEGKANGWGFPSMLSLDEINAKDSGFLVNGELKIVVEIELLEIIGKVEVNGFHLLSSQVEYVSRMFEKHPETASEVHLRNPNIRTESHRWFDQNNSKWGFPYMIPLAKIHDKNEGFLVNDQLMIVAEVDVLQVVVTSEKPEETNPLNQQVESVSSIQDSVVEFRARNQHLKTACTNVLLSLTQTLCQTPQELSVDDLVEAGKTLAYMKDSGLEVEWLVKKLNEVKAKKQEQSG	327	37564.8	5.76	35.66	88.99	-0.417
BnaA07T0203500ZS	MLREKKSIRSCIVATIKLLLLLLKRMAMYLLYESSSGYGLFEAHGLDEIGETEHCFDGKSTTYGFSGMLPLFKLEENDGGCLVNGQVMIVADLDVFEVIGTFDDNAAESNDSLKKTSPVNNANGTKQVLKVLLKKNPPKKKKRWLRTREEIIGTSSSPLETLFTNFVIQFDSLSSSMSMGEQVEKRFTWVLKNFSDLQDEPSYSRPFLFAGCNWHIIAYPKGYDKCRHLSLYLGIVNPESLPSGWRRELKFRLTLVNKVWSCDTKVLEGQRWFDASSSVWGFKEFMPLSTIRYRDNKFLVGDKIVIVAELHLFPLVVETVKIIQPLSCNEGSQVAAGKSQNADASQEKVVDFDVSQDVDASKEGLDDDGASEENVDDDDDDGPSQEGSDDDGASEEGSG…	584	64500.7	4.45	44.14	79.74	-0.475
BnaA07T0204200ZS	MFGHMKKKLTCVIKNFGLQDDEFHYYSPPFEVADCDWRLIAFPKRDTDGGYLSMYLDLAPESLPPGWRRDVKVSLTLVKKGLAPQSLNQTLVGKGCFDAENNIWGFEEFLPLSKLWRYLDDYKLTIIAELDVIPAIVLPEEPEIQPVKETIDVNGFEVLSCQVESVKLIFERHPDIAVEFNAKNQHLRNACLSFLLSLVETLCQSLEKLSSEDLVEADIALTYLKDAGFKVDWLEKKLDQLKDKKEKEKSCLARLQEIEENLQKLKQKCSELDLLAEEEKADLSTTRTALSFDDIV	296	33895	4.82	47.96	99.8	-0.259
BnaA07T0204400ZS	MGGGGEQMEKRFSWVLKKFSSLQEERCYSRPFAVAGVNWRLAAYCKGDKNDGHLSLFLEFADSESLPPGWTRDVKFSLTLVTKAFTKSNLVMRAQQCFSDEIEGWGCDKFVSLAKLHEKSEGFLVNNKLIILAELHVLPADDESVGKSQRDSSCEVAQETEVTNLDDDDDDDGPFDEGTGGGVSSKEDVDNDDVSSPCLDDGGEDISLLNHFSALEETVGNDGLKSNSVAAETEVSNDDAPKEDIGDESSSLVSNDNASNGTSLDKVKSLLDVENGGKEFNNVASVPETANNLLTEIQPANVNGFDVYSSQVESVSLIFRRHPDLASGFRPKNRQIRRAYMNELLSLIEMMCQSPEKLSEDDLSNAVDTLSDLIDVGFKLDWLKVKLDEVSEKKKKEKG…	446	49187.7	4.54	39.8	79.98	-0.509
BnaA07T0254900ZS	MAGETFLIYPNVNKPVGSGGYVSLYVKIDNSSFIATQTEVYAWIKFLTYKSTTDTYHELHATEAQRFHLFKQEYGMLTFLEIGYYQNPAYGFIFNGGQSVFGVDIVVSKPPATWEDVAYEENIRDPVLDWRITNFSTRDKVSYTSDTFSSGGRNWVLKVYPNGAGSATGNSLSLYLLSASNEKGYVKAKFRVINQTPSKNVEKQVDGWPNAKENGWGVDTLIPLADIKDPSKGFLVKDTIRFEVEILAFSRTNSISN	257	28848.4	5.97	17.75	78.09	-0.306
BnaA07T0255100ZS	MITCYAKQGNVEAARALFERVPETERDIVSWNVMIDGYAQHGFPSEALMIFQKLLAKGNAYPGMKEVSTFLIYPNEDKPEGSGGYISLYVKIDNSSLITYQNEVYAWIKFLIYNSNSDTYYEFHATEAQRFHLFKQEYGMLNFLSIQYIKYPEYGYLFNGGQTVFGVDIVVSKPSGTWEDVSYEENIRDPILDWRLTNFSIRDQVSYTSDTFSSGGRNWVLKVYPNGVGSATGNSLSLYLLSASNQKGYVKAKFRVINQTPSNNVEKQVGGWPNAQENGWGLDKLIPLADIKNTSTGFLVKDTIKIEVEILAFSRADAVSN	321	36265.8	5.27	17.55	82.59	-0.296
BnaA07T0270600ZS	MGSNSSTAASTEVSTIVKHWREHPPSSYSLKIYNFSELEKSTALSDHKYQSRLGGYNWRLIIYPKGNGEDNVRGFISMYVEIDSKSLMLFTSPTEIFAELRFFVYNKKENKYFTIQALYPKGALEAHGKWLSIFLCLADSDKPEADEKIFVQARLGVLNPLGSYHFEYPLETWYTEQSPGWGWAQFLPLAELPKVYLDKEDALKVEIEFKVVSETKYSFTEADPLEKDWVQLTPEN	236	27211.8	5.25	32.09	78.52	-0.425
BnaA07T0311800ZS	MAASDTLKEDEKIFVQANLRVLDPLGSNHIQLQMNVWFEVQNASWGWNKFMSLAELRKTYLDNKEHAVNVEIEFKVVSATNYSPIMKLTFVVCGTQKLHKYNIPIYIPQLFNYFEQHVPLTINLAWNGVTSLIVSPTRIVG	141	16212.8	6.9	37.42	100.85	-0.018
BnaA07T0311900ZS	MGSSSALASTIVKNWREHPPSSYSLKVHNFSQLEKSTTVSDDKYQSRPFSSGGYNWRLIVYPKGNEKDDGSGFISMYVEIDSKITTEVFAELRFFVYNKKETSTLLFKGSKAVSQGRHYSRW	122	13933.6	9.45	43.05	60.66	-0.643
BnaA07T0339600ZS	MEIIGKLKLEEYMKVEHGIGKLLQGLNELTDLRSSYSHHVWMWTHSRKRTCHSLMETDIKNCNKKRLIGFGYRKDKIREGRFERKSKVGPHSSLVSTGTLLIYPNENKPVGSGGYVSMYVRIDNSSLIANPHDVYAEITFLTYKSTIDRYHFLQETDAQRFHLFKQQYGQLNFLEIGYYKDPGHGFIFDGGQSVFGVDILVANPFEKWEVFSYEENIRDPLFNWKLTKFSTCNLDYYTSGSFSSGGRDWVLKVYPNGVGHATGNSLSLFLLSASNEKGYVKAKLRVIDQIRSNNLEKQVDGWPNATENGWGFEKFISFADLKDSTKGFLADDAIKFEVEILSFSKTDTL	349	40011.3	8.2	25.84	78.17	-0.454
BnaA07T0342900ZS	MEDQNQTSFTFMIDNLSDKITESPKFLNGGWEWVVDVYSKEEDHKLYVYHFLMVANPESLRPGLIRRVSFFFVILNQSGKELYRTNEICKLFCDKVSGWGCYEPLPLEFETNKITLKLEVVKVVEVVDWNEMIEFNGFQIHYSQVESVNSLFLNHRGFEINFQNIADHGSQVEQHIKEKVEAARDWLEGAIHSWKGRLGFAPLRNEKID	209	24498.8	5.2	34.81	85.69	-0.353
BnaA08T0044000ZS	MFLFIWRRSIPVGPPMKCLKAYPKGNKKANHLSLYLAVANSEYLPFGWRRHAKFSFTVVNQFSYKLSRLGGDCFLVMHIISREGFSGMISLSELHDKEGFLVNREVKIVLKVDVLEVQGKVDVSEESLPVMETIDVNGFHVLPSQALCQSPWEISKDDLPEEYAALSYLAAEGFQLDWLGKKLDEVK	187	21254.7	6.52	46.7	96.36	-0.049
BnaA08T0315800ZS	MLKTLLVHGPLLFFFFFLISSVVAGDENDGGLSICNCDDEDSYFSYEGILESQKVGDFLIAVAYFSIPIELLYFVSRTNVSSPYIWVVCEFIAFIVLCGMSHLLSGFTYGPHYPWVMTAATVFKMLTAIVSFLTAISLVTLLPLLLKAKVREFMLSKKTRELNREVGLIMKQTETSLHVRMLTTKIRTSLDRHTILYTTLVELSKTLGLKNCAVWIPNEIKTEMNLTHELNGENVGRGPGGGPSGGPGGFSIPITESDVVRIKRSVEVNMLSAGSALASVTTRGKTGQTVGIRVPMLRVCNFKGGTPEAIHMCYAILVCVLPLRRSWSYQELEIVKVVADQVAVAISHAVILEESQLMREKLAEQNRALQVARENAMRANQAKAAFEEMMGDAMRRPVR…	1694	187992	6.89	46.51	77.08	-0.455
BnaA09T0008600ZS	MVQEFKKNHTNSHLFKIDNFSLLTKYEIDCIESSVFDLCGRKWKILVNYDEDEEHVSIFLENQDPLDVELEYQVYVVSQLKAVWYPKVNVKWDFSASSKPIAKGITNLMSLDDLKSKGFLIEDCCMFGASLPDQKTERPGTAECFSLIEKPLNNKVTWMMTKFSSFDPEKAHQSNEFIVGNRKWRIEVQPRGHEEAKGESCSVYLVGEGYINNAPKTKTFAKSKLRVLDKLIGIILRQPILIGLMKNMMTLMDKFYVGVEFEVISVAKYV	270	31092	6.25	32.94	88	-0.248
BnaA09T0014100ZS	MSRPIPIEMMVQEFKKNHTNSHLFKIDNFSLLTKYEIDCIESSVFDLCGRKWKILVNYDEDEEHVSIFLENQDPLDVELEYQVYVVSQLKAVWYPKVNVKWDFSASSKPIAKGITNLMSLDDLKSKGFLIEDCCMFGASLPDQKTERPGTAECFSLIEKPLNNKVTWMMTKFSSFDPEKAHQSNEFIVGNRKWRIEVHPRGHEEAKGESCSVYLVGEGYINNAPKTKTFAKSKLRVLDQVNRNHLEATDSYWVDEEYDDTNGFMEFMPLSKLCEPYLVKDKFYVGVEFEVISVAKYV	297	34443.3	5.24	33.77	78.01	-0.415
BnaA09T0019100ZS	MSRPIPIEEMVRVFKSRHRTSHLFKIDNFSLFKKYQLEKVNSSVFDLGGHKWTLRVFPNGRKNASGHYVSIFLMSQASVNVKIEYELFVVSQLEQKWESSGHREFGIHPKPTGKGNPKLISLVDLERNGRIQVHPRGFEEEKDESFSVYLLGEGFINNASKTETYAKFKLRVLDQVNRNHVEKTCSGWLETSKGFADFMCLTKLVEPYLVNDKLYVGVDFEVVSVATYC	229	26390.2	8.99	27.5	81.14	-0.373
BnaA09T0061200ZS	MDSHKRSLGFISLAFLFITCSSAEFLIQQVTEGKGTENNSSYNVEANLGETRAFREERPSSKIVTIAGYSVIKGRFEPYESSVFEAAGYRWRLVLYVIGNKNDGGAGHISLYVRMEETDSLPYGWEVNVDLKLFVHNPKTHKYLTVTDGTVKRYNAAKKEWGFGKLISLSIFENTNNGYIVQDTCSFGAEIHIVKPAEIQEKVTFISNPPNNVFTWKILRFSSLEDKFYYSADFLVGDRYWRLGFNPKGDGDGRPHALPLFLFAQGFKENAVATNTWGAVNLRLKNQRNSNHRQLYSAAWYPIRSDYGVGVNNIILLSDLKDPSKGYLVNDAIIFEAEMVKVSVTNIVPV	350	39521.8	8.29	28.05	85.2	-0.26
BnaA09T0061300ZS	MENRTWSLRVICFVFFFITSSSAEFLIRQVTESKDSSVLETEYNLNTNLGLTRVLRNQRPSSKIVTIGSFSVIRERSEPYESSVFEASGYKWRLILYMNGNKNDGGNNHVSLYVRIEDAESLPTGWEVDVDLKLFVHNARQRQYLTVSDETVKRYNQGYREWGYAQLIPLSTFHNPSQGYIVQDTCSFGAEIFIVKPVKQQERVTVLSNPPNNVFTWRLLRFSTLQNKFYNSPSFLVGDRYWRLETNPRGVGPGAPHLPFNLEAQGFRPNAVATTTWGAVNLRLRDQLGSNHRLGYSAAWYPIRPGYKVGLNIIYIRDLRGGYLVNDSIVLEAEMVMVSVTNIVPI	346	39629	9.21	33.82	88.35	-0.282
BnaA09T0061400ZS	MENGRWSLRVICFAFFFIITSSSAEFLIQQVTEYNSSYNLNANLGEVTRELRSERPSSKIVTIGNFSVVMERFEPYESSVFEASGYKWRLILYVTGNKDDGGNNHVSLYVRIEDTESLPTGWEVMVDLKLFVFNARRHKYLTVTDEAVKRYNQGNREWGFGQLIPLSTFRNPNQGFIVQNTVSFGAEIFIIRPVGQQERVSFVSNPPDNVFTWRILRFSSLEDKIYYSSEFLVGDRFWRLGFNPKGEGEGRPNAIPIFLYAQGFRPNAVETSTWGAVNLRLRHQLGSNPKRASSAAWYPVRPGHREGVSNIILRKDLQDGYLVKDSIVFEAEMVTVSVTNIVPV	344	39359.6	8.53	36.86	84.33	-0.256
BnaA09T0534700ZS	MVSEADNKFTWVIKDFSSLQSRRIYSDEFLIGGLKWCLIAYPKGSKVDCLSLYLGVADHESLPLEWRRNTKFSLKVVNQFSDKSSILREATEWFDQKTPSFGFTKILPLAKLNANDGGFLVNDELKIVAEINILQVIGESNDESEGSQEVAVQPMKKTKMTEYGTGSSDLHKETSVGNETVDVNGFQVSTLQVAYVRCIFEKHPDLASKVRSNSQLLKSTYMNVLLGLIETLCQLPEKLSDDDLDEASAAVSYLTQVGFKVDWLEEKLEEVREKKTKVYTGKAQLQHMEEEFKVLNKKCLELKDLVEKQNADVTAANVALSFDDVV	326	36700.8	5.01	34.81	92.02	-0.302
BnaA09T0534800ZS	MENPNKKKFAWLIKNFSSLPSDKLYSAPVLISGFYWDLFTYPKGYKGGDSLVVSLAVTDGQSLPSGWARYVKFRLTIVNHLSHELSIHRETSIWFDQKAPGWGLSGMLPFAKLHDKDGGFLVNDELKIVAELEALEVIGTLDESKDLLDKTSSSVNERIDVNGFQVLPSQVESVRGIFERHPDLAEKFRAKNQHLRTACMNFLLSLSEMLHKSLQELSNEDLVEADVALTYLKNAGFKCNHFTFPTLVLWCIGTYGFTSLCFRLWSLSLMVNKADDNKFTWVIKDFSSLQSFEICSDEFLIGGYKWRLFAYPKGIETDYLSLYLGVETFEYLPLRWRRHAKFSLQVVNPIYEQSPILRGSLLWTSIKMLPLVIVDSKDGGFLVNDELKIVAEVDVLQVT…	577	65420	5.6	35.02	95.41	-0.151
BnaA09T0534900ZS	MVSEADDNKFTWVIKDFSSLQSRKIYSDEFLIGGCKWCLIAYPKGSKVDSLSLYLGVADHESLPLGWTRNAKFSLKLVNQFSDKSSILREDSSFGFTKFLPLAKLHSKDGGFLVNDELKIVAEVHVLQVIGEAEGSQESVQPMKKTKMNGHGTRVGNETSDINGFQVSTSQVAYVRCVFEKHPDFASKVRSNNQHLKSTYMNVLLELIETLCQLPEKLSDDDLSEASAAVLYLSQVGFKVDWLEKKLEEVKEKKKKMYTGKAQLQRMEEELQNLTKKCSDLEDLVKMQNVALSFSDVV	298	33595.4	6.13	30.96	87.58	-0.342
BnaA09T0535000ZS	MVNPNKKSFAWLIENFSSLPSDKLYSAPVLISGLYWDLFTYPKGYKGGDSLVVSLAVTDGQSLPSGWARYVKFRLTIVNHLSHELSIHRETNIWFDEKAPGWGLSGMLPFAKLHDKDGGFLVNDELKIVAEIEALEVIGTLDESKDLLDKTCIDVNGFQVLPSQVEAVRRMFERHPDIALDFRAKNQYLRTACMNFLLSLSEMLPKSLEKFSDEDLVEAGIALTYLKNVGFKVDWLEKSLDQVKRT	246	27849	5.45	31.54	98.25	-0.124
BnaA09T0535100ZS	MKKIGENKFTWVIKNFSSLQHETFHDYAFEIDTDVCSCRLSVTPHGKKPHQFLGWRMLIAYNPSLLPGRTRHFSYRLTVVNQLSEKPSFIQEGPHWFDSETMEWGFSRFLQRLMFWNLLTSYIYQGNSRRQPYLRQPSAIRERIQVNGFQVLPSQVETVRSIFERHPDIAVGFHSKNQHLRKACMNSLLCLIETLCQSLQELSSEDLVQASVALTYLKDSGFKLDWLEKKLDQVEVKKEKEMSCLAILQETEESLLNLKQKCSELKAELTETKTPLSFDDSGFLDPQVTMSREHKRIMLLLQRAEDKLNRAVHNIAKSEKYFLDSAAEYGNRASNLELCLDESGVSYYLQMKEECQEAAKKYAAMRHFALQQLAKIDDLRTIAWEAYEEKAFTTSQTFM…	420	48928.2	7.58	49.31	85.24	-0.356
BnaA09T0535200ZS	MANQVSKKFTWVIDDFSMQSEMYSSVPVLIGDCEWYIFIDPKEENVNSLYMGLEVADPESLPSGWRRYVKLRLSVGNQYLGELALLNGDSFNVPCVENHLWFDQKKLGYGFSTNVPLTKLLDESKGFLENGELKIVAEVEVAEVVGTYGCSEEYECAYQSPCEMMPDDGPKPLRNKTQESVDVNGFHVLPSQVKFVRCIFERHPGIAVGFRSKNQLLRKTFMNFLLNLIETLCQSLQDLSNEDLKDADISLTYLKDVGFEVEWLGCILDDVKEKKEKEQSSLVRLREMDDSLLKLKQKCSDLDALVKEEEAELSATRTPLSFYEVV	326	37169.4	4.65	37.64	90.18	-0.283
BnaA09T0575200ZS	MKKQSSSDAVSSSSSAIDLSHPPSSSSSEKPLCSSSISPAEDHQVGSSRDGSGGAQEIVAIDRRGEYTAVCRWTVENFTRVKAKALWSKYFDVGGYDCRLLVYPRGDSQALPGYISIYLQIMDPRGTSSSRWDCFASYRLSIVNHVDESLTIHKDSWHRFSSKKKSHGWCDFTLNSSVLDPKMGFLFNNDSLLITADILILNESVSFSRDSNSDSGSLFKEPGPMPDVLSGKFTWKVNNFSLFKEMIKTQKIMSPVFPAGECNLRISVYQSVVNSQEYISMCLESKETDKTMASDRSCWCLFRMSALNQKPGCAHMHRDSYGRFAADNKNGDNTSLGWNDYMKMSDFVNPESGFLLDDKAVFSTSFHVIKEFSSFTKNGGLVLGRNNGNGSRKSDAHMG…	1689	189887	5.41	47.25	81.57	-0.404
BnaA09T0606500ZS	MAAASISRRIVRTFGSFSASGNGLTSLPCDLKCGIISLVSNRKHSTSILTPDDNFPYDLLAKKTLITPDRTIGQYQDLVIPVTNFQNEDKGFMVLAGDVFDVPIRKDIIHHVVRWQLAKRQQGTHSTKTISEVSGTGRKPWNQKGTGRARHGTLRGPQFRGGCVMHGPKPRSHAIKINKQVRRLGLKIALSARAAEGKLLVFDDMALPTHKTKNIVNYYNQMENTKKVLVVEGGPIDEKLKLATQNLHYVNILPSIGLNVYSILLHDTLVMSRDAVDKITELTRGRGTEINSSYSLEANLGVTRVLRDERPSSKIVTIAGYSVIKERHEPYESSVFEAADGAVKRFNAAKKEWGFGQLISLATFQNTNQGYMCRILVLLVLRSSSLNQLSNRRKSHSYQ…	555	62671.9	10.03	31.14	84.14	-0.397
BnaA09T0684000ZS	MAETVDEDSGVGRSVEASTNGQYSLSGEALSQWRCSTQVENGTPSTSPSYWDTDDDDDYGLRPSQLFVKHKWKIEKFSEIKKRELRSSVFEAGGYKWYILIYPQGCDVWHHLSLFLCVANHEKLLPGWGHFAQFTIAVANKDPKKSKFSDTLHRFWKKEHDWGWKKFIESQKLNDGFVDDSDCLTIEAQVQVIRERVDRPFRCLYRGYRRELVRVYLTNVVQNCRLFVEEKRSKLERLIEDKARWTSFGVFWLGMDQNSRRRMSTEKMDVILKGVVKQFFIEKEVIATLVMDFLYSGLKALEGQTKSKKSKPRSLDPKELPAPLVTVDKDMFVLADDVLLLLERAALEPLPPNSDKGPRNRTKDVNDGEDDNNEAIERDERRLTELGRRTVEIFVLSHI…	1017	113143	6.39	52.59	66.25	-0.735
BnaA09T0705900ZS	MAETVDEDSGVGRSVEASTNGQYSLSGEALSQWRCSTQVENGTPSTSPSYWDTDDDDDYGLRPSQLFVKHKWKIEKFSEIKKRELRSSVFEAGGYKWYILIYPQGCDVWHHLSLFLCVANHEKLLPGWGHFAQFTIAVANKDPKKSKFSDTLHRFWKKEHDWGWKKFIESQKLNDGFVDDSDCLTIEAQVQVIRERVDRPFRCLYRGYRRELVRVYLTNVVQHCRLFVEEKRSKLERLIEDKARWTSFGVFWLGMDQNSRRRMSTEKMDVILKGVVKQFFIEKEVIATLVMDFLYSGLKALEGQTKSKKSRPRSLDPKELPAPLVTVDKDMFVLADDVLLLLERAALEPLPPNSDKGPRNRTKDVNDGEDDNNEAIERDERRLTELGRRTVEIFVLSHI…	1015	113249	6.71	54.43	65.51	-0.755
BnaA09T0708400ZS	MKNRHVWFIVHQFYFIFWSKNIYILSEHTLSWVIDNFSEKNDEIRTANFSISGCEWCVCVHPKGASGSDHLCLYLHVVNPDSLSLGWKRRASYCFVLLNQSGKELFRSPGKSTENEMLDYRGFQIHASQVALLNKNVPYDPKFSVDFEPENQAVKTKYRNLLRIVETLSKPPQSLSLAQLCNAQSEVNALEEAGFKLDWLNSKIEELSLECKKEPLSDGSRVRQLEDRVNNVELTLSDLKAELDREKIKSAAAAASAAAASAAKVSSFQFIDFIIKRFFLSCFSFSKY	288	32871.5	7.58	35.86	86.7	-0.249
BnaA10T0025000ZS	MAETVPEVSGVSSNGHHSVSGGEALSLWRSSGQVENGTPSTSPSYWDTDDDEEDYGLKPSQLFGKHTWKIAKFSEINKRELRSSVFDAGGYKWYILIYPQGCDVCNHLSLFLCVANHEKLLPGWSHFAQFTIAVVNKDSKKSKFSDTLHRFWKKEHDWGWKKFMELPKLHEGFIDDSDSLTIEAQVQVIRERVDRPFRCLHCGYRRELVRVYFNNVEQHCRRFVEEKRSKLGRLIEDKARWTSFGVFWLGMDQNCRRRMSREKMDVILKGVVKHFFIEKEVTSTLVMDSLYSGLKALQGQAKNKKARPSLLDAKELPAPIVSVDKDMFVLVDDVLLLLERAALEPLPTHEDKSPQNRTKDANDGEEVNNEVVERDERRLTELGRRTVEIYVLTHIFSSK…	1060	117867	6.38	59.63	66.28	-0.733
BnaA10T0184000ZS	MTLSSPISQPLNPGNLTQSLHHKEDTHKAEFPRIFLTVVRGSFCSELAVRFDFISSLFLPKPLIEDLSLLMGTAEVSGSPTKSPLTVSTSVTETLDGFHEFKISAYSLTKGLGVGKFVASETFTVGGYTWAIYFYPDGKGPEDNSTYVSLFIALASEGADVRALFELTLVDQSGNGKHKVHSHFGRALESGPYTLKYRGSMGYKRFFKKSSLESSDYMKDNSLLVRCRVGVVKSCTEGQRNYSIPVPISNLGQQFGNLLESGKGCDVTFEVGGETFSAHKLVLAARSPVFRAQLFGPLRDRNTDRVEIDDMESPIFKVLLHFIYWDELPDMQELMGTDSKSASTLVAQHLLAAADRYALERLKVICESRLCEGITINTVATTLALAEQHHCFQLKAVCL…	469	51839.3	7.6	31.21	86.06	-0.123
BnaA10T0266500ZS	MTIMTPPPGDQQEDEEMLVPHSDLVDGTTQPMEVSETEAAVSTVENQQPAEDPPTLKFTWTVPNFSRQNTRKHYSEVFVVGGYKWRILIFPKGNNVDHLSMYLDVADAATLPYGWSRYAQFSLAVVNQIHTRYTIRKETQHQFNARESDWGFTSFMPLSELYDPSRGYLVNDTVYVEAEVAVRKVLDYWSYDSKKRLVLLVSRTKAVYHMPTTENDAPTASIPLALQSLFYKLQYNDTSVATKELTKSFGWDTYDSFMQHDVQELNRVLSEKLEDKMKGTVVEGTIQQLFEGHHMNYIECINVDYKSTRKESFYDLQLDVKGCKDVYASFDKYVEVERLEGDNKYHAEGHGLQDAKKGVLFIDFPPVLQLQLKRFEYDFMRDTMVKINDRYEFPLELDL…	1096	128482	5.57	42.14	78.74	-0.664
BnaC01T0329500ZS	MDDKKPTSFTFEIDNLSEKKGLISSPKFLSGNDEWFVNVYPNGYHIDERLSLHLQVANPESLPLGWKKQASYSFALLNQSGEELYRTPESCKLFRPQFTGWGSPKAFTLQKLKDMGYLENKLILKVDVKVIEAVDEGAVTGNDMLDVRGFKVLYSQLPLVNKLFRKHPDIAVNFKLKNQSVKTTYMNFLLGLIEKLDKPSPSFTEIELSNAQSELIDLTEAGFELDWLKKKLDEISLEKKRGLTDGSPVQEIDEHIKNLNLELEKEKGKSATCAAEVLLLEQTVSDLRVELSKEKKKSASSATEVLLLEQMVLDLKVELSKEKDKSATPNDLLEGVVSWEVLDYADIYTNEKGEE	355	40184.9	5.06	35.56	94.7	-0.432
BnaC01T0332000ZS	MEDRKQTSFTFEIDNFWDKEALIRSPNFFSGGCEWFVDVYPRGCGIEDHLSTFLCVANPESLLLGWKIRAILSLVLLNVSGKRLYRTYRDGPPCKTFCAQFPAWGWADAMPLEMLQENGFMEKNKLIVQVKVQVVEVVDEAEVTGKETLDVNGFQVLYSEVGQVTTIFAKHPDVALNFIPKSQLVKTVYMKLLMFLIEKLNKPPRSFIKNELSNARMELIDLTKAGFKLDWLKEKLDEISLERKKANGDGSLSSYGFRVQELEEQVKNLNLKLDTEKVKSAKVLSLEQTVFLEMNKLILKAEVKVIEVVDEGDTTANEALDVCGFQVLYSQAVQVTRIFKEHPDIALNFIPTSQPVKTTYMNLLLGLIDKLDKPPRSFTNTELSIAGKELIDLSKAGSN…	474	53958.3	5.33	22.94	98.65	-0.247
BnaC01T0333600ZS	MEDKKQTSFTFEIDNFSEKEAGRRSPQFLAGGCEWYIQVYSNGELVYDHLSMLFEKHPDIAVNFKPKNQQVKTTYMIFLLHLIETLRKPPHSISETELWIAGNELMELTEAGFKLDWLKTKLRKVSFKRMTSYDNVSRVQEFENQVENLKAEVSLERKTTYDHCSRVRKLEKQVKNLTAELNIEKEKSATYATKVYALEKTMSDIIEFNKKWNSEQV	217	25564.2	6.98	42.48	75.9	-0.669
BnaC01T0375200ZS	MKKHLLCVPSHQSQQLRKPSGQNVLLFLFPESPESRTTHRRLIIYPKGNEKDNGSGYISMYVEIDSTSEVFAYLTFFVYNKKVNKYLCIQDTQVKRFNALKKVWGSSQMLPLELFNDPKNGYIFEEDQCEFGVDVTIDSTLTNWEIVSFNENFCYSKFFFSVKNFTMLNEHLYYMSNTFSVGGKTWVLRFYRKCFSTLDDKWISIFLHLADNERLLPDERIYTRGHFRVLDPCGSNHITEKFNCWHDQSNSGCGHDKVVSMDKLREVYLDEDDTLSVAIEFEVISATSYSPINYSAII	298	34808.5	6	35.38	77.75	-0.349
BnaC01T0388700ZS	MISHYRNTISAVYLLVCIFITSSSASSILRQFTDDFNTNLQQENGAGPNPNVGEADHLHQHQEISSRDHKVSVSSTVNGLRDRPPSSYSLKMESFNKLLNSPYTERYQSRPFTVGGYNWTLMVYPNGNKKDSGSGYLSLYVAIDNSTLVAGQQEVYADLRFYVFNNNERKYFTIQDTNVWRFNVFKTMWGFSQVLPVATFKDPKNGYLYDGDHCEFGVDVTIPTTYQVSELFSIADNFYNPKFTWTIRGFSTLFKDTYYSDLFSIGGRTWTIQVNPSGRGTGAGKALSMYLNLDVNEKLRPYEKIYVRGKLRVLNQRGLNNIERQLDIWYQGPGYGEYSWGYHEFISFSDLRDSAKGFVVNDVLMVQAELEDISSTKYLPN	381	43619.8	6.4	27.6	74.12	-0.451
BnaC01T0388800ZS	MSNHYTNTVSTVLLLFFLFISSASSSSFIRQYTDDSNTNFQEENGAVPDAIQGEAHYLRQHEQEISSRDYKLSVSNTVKGLRDRPPSSYSLKMESFNTLLKSTNADKYVSRPFSAAGYKWTLIVYPNGNKNDNGAGFLSLYVAIDNSTLSPHQEVFVDLRFYVFNRVEKKYLTIQDTDGWRFSYFKTMWGFSQVLPVNTFKDSNNGYLYDGDHCEFGVDVTTPTVFKESELFTVTDKFYNPKYTWSIQKFSTLLEDSYYSDVFSIGGRRWNIKVYPGGSATGKGKAVSIFLILNANEKFRPYEKIYVGAKLRVLNQRNFKNIEKQIDNWYNGPGYGDGSGWGYNEFIPFSDLKDSSKGFLVNDVLMVQVEIEAISSTKYFPS	382	43673.8	6.55	34.21	71.13	-0.445
BnaC01T0463600ZS.1	MTLMTTPPIDQQEDEEMLVPHSDLVEGPQPMEVAQPEAAATTVENPPAEEIPTLKFTWSTQGFTRLNVRKLYSDIFVVGDYKWRILIFPKGNNVDHLSMYLDVADAASLPYGWSRYSQFSLAVVNQMNSKYSIRKETQHQFNARESDWGFTSFMPLSELYDPTRGYLVNDTLQIEAEVAVRKVLDYWSYDSKKETGFVGLKNQGATCYMNSLLQTLYHIPYFRKAVYHMPTTESDAPTASIPLALQSLFYKLQYNDTRVGTKELTKSFGWDTNDSFMQHDVQELNRILSEKLEDKMKGTVVEGTIQKLFEGHHMNYIECINVDYKSTRKESFYDLQLDVKGCKDVYASFDKYVEVERLEGDNKYQAEGHGLQDAKKGVLFIDFPPVLQLQLKRFEYDFM…	1114	130502	5.47	40.32	78.02	-0.681
BnaC01T0467300ZS	MLKTEKSWVVSDSTITSKFGHRPPSTYSMKIQSLSQLKTLFSGTDGYKSRTFSSGKYNWKLVVYPKGNEKDNGTGFVSMYVELDSESASSTILAYLTFFIYNKKENKYFTIQDDEEKQFNALRPVHGFPQVLPLDTFNDPKNGYVFDGDDQCEFGVDVMVPLTNWEVVSNTQEYSNTKFCWTLENFSELKEHCYVSSKILVGGRNWVLKLYPKGLNTIYSAWLSLFLHIADDETVKTGEETYVQCDMRILDPFGCDHLTKKINQRFGNSIPTWGWHKFVSLANLEKVYLDNLVPAEQLRVQVPDLPHHVPHNVVLPPQLPRHRVDEDGPYADGSVPRPAPQDRGAEPRVLRVGRLREHLPEVFARFV	367	42073.7	6.27	34.72	76.89	-0.467
BnaC01T0483800ZS	MDATTESTSHTETLNGTHEFKISGYSLIKGMGVGKYVASETFTLGGYSWAIYFYPDGKSPEDNSVYVSLFIALASEGADVRALFELTLVDQSGNERHKVHSHFGRTLESGPYTLKYRGSMWGYKRFFKRSLLESSDYLKDNCLLVRCCVGLVKSRTEGPRSYNIPVPVSEFGRQFGKVLESGRGADVTFHVDGETFPAHKLVLAARSPVFRAQIFGPLKSRDTECIDIEDMEAPIFKMFLHFIYWDELPDMQDVMGTDLKWAATLVAQHLLAAADRYALERLRTICESQLCEGISINTVATTLALAEQHHCFQLKAACLKFIASPENLKAVMETDGFDYLKESCPCLLSELLEYVARLSEHSLASSGHGKELYVEGCDVNGRRVKQRLH	389	43551.6	5.98	36.36	83.24	-0.183
BnaC01T0508200ZS	MPSPPTTTSLSVTQTINGSHSFTIKGYSLAKGIGIGKHIASDTFTVGGYEWAIYFYPDGKNPEDNSAYVSVFIALASDGTDVRALFELSLLDQSGKGKHKVHSHFDRALESGPYTLKYRGSMWGYKRFFRRTLLEASDYLKDDCLKINCTVGVVVSEIDCPRLHSIHVPASDIGSHFGMLLENEDGSDITFNVSGEKFRAHRLVLAARSPVFESEFLDVIGEEEERDIEVTDMEPKVFKALLHYIYKDALIEDAESASSSGSSVGPSASDTLAAKLLGAADKYKLPRLSLMCESVLCKDISVDSVANILALADRYNASALKSVCLKFAAENLIAVMRSDGFDYLREHCPSLQSELLKTVAGCEEELSGGGGGGGKTRSVWGQFSDGGADTNERSVRQQH…	445	48386.8	4.85	37.62	79.35	-0.331
BnaC02T0024600ZS	MTMVTPPPVDQQEDEEMLVPHSDLVEDPAQPMEVSETETAVSTVENQPAAEEPPTLKFTWTIPHFSRINTRKQYSDVFVVGGYKWRILIFPKGNNVDHLSMYLDVADAASLPYGWSRYAQFSLAVVNQVHTRYTIRKETQHQFNARESDWGFTSFMPLSELYDPSRGYLANDTVYIEAEVVVRKVLDYWSYDSKKETGFVGLKNQGATCYMNSLLQTLYHIPYFRKAVYHMPTTENDAPTASIPLALQSLFYKLQYNDTSVATKELTKSFGWDTYDSFMQHDVQELNRVLCEKLEDKMKGTVVEGTIQQLFEGHHMNYIECINVDYKSTRKESFYDLQLDVKGCKDVYASFDKYVEVERLEGDNKYHAEGHGLQDAKKGVLFIDFPPVLQLQLKRFEYD…	1116	130914	5.49	42.34	78.74	-0.649
BnaC02T0090500ZS	MDIWVDDYPTNKPLQYCQSQCHASINYRLKFEFEKAMHIRYYSWAIYFYPDGKSPEPEDNTSYVSLFIALASEGTDVRALFELTLVDQSGNGKHKVHSHFERALEKGPYTLKYRGSVWGYKRFFRRSGLESSDYLKDNSLLVRCRVGVVKSCTEGPRDYNISVPVSNLRQQLGKLLESGKGCDVTFVVDGETFYAHKLVLATRSPVFKAQLFGPLRDRNTDRIKIDDMESPIFKVLLHFIYWDELPDMQELIGTDSKSASTLVAQHLLAAADRYALERLKAICESKLCEGITINTVATTLALAEQHHCFQLKAVCLKFVALPENLKAVMQTDGFDYLKRSCPSLLTELLEYVARLSEHSVIASGHRKEVVADGCDVNGRRVKQRLH	386	43940.3	7.94	38.28	88.13	-0.282
BnaC02T0105600ZS	MITGYKRFIRRTQLETSDFLKDDCLIINCTVGVVVSEVQRPQLHSVRVPDSEIGSHFGVLLDSMEGSDVTFDIAGEKFQAHKLVLAARSPFFKSKILNELGANNTEVTINDLEPKVFKALLQFMYRDSLPEDVEPVTTLTFEFLTLPEIYETLVVKLLEAAEKYGMNRLRLLCEARICKGVSVKSVAKILALADRYKATELKSACLLFTAENLAAVLETDAYKEMKDECLTLQSELLKAVAGYEEEGSHSSGEDKSQSVWAQLSDGGGDISSRHVRQRTI	280	31219.8	5.22	43.99	98.18	-0.103
BnaC02T0114200ZS	MKSHYTNTIYAVYVLFCLLITSASAQSLIREYTDDLKTTPQQENGAKADTNLGEAHYLDKDDDLEISSRDYKVPLSNQVTGMRDRPPMSYSLKIEAFNTILQSQERDRYRSGPFSVGGYNWSLIVFPNGNRHDGGSGFISLYVAIDNSTLVFSHQEVIADLRVYVFSRSTRQYFTMQAAHVWRYNVFKTMWGFPRVMSLAAFRDPRNGYLFNGDHCEFGVDVTFPTTFQRSELFTVARNFPNPRFTWTIQRFSTLLGDTYLSDAFSIGGRNWNIQLYPTGFSTGEGRFLSMYIVLNANESLRPYESIYVRAQLRVLNQLASPHWRTIDRPINHWINRPGPGLGWGYPEFISLADLRDSRRGYVVNDTLRVQVEILAVSSTRYLPR	385	44311.9	8.9	32.94	78.73	-0.35
BnaC02T0240700ZS	MFDFGGVKLKLQICLDLACFQIGAPDSQDQRLDDVFSKLHALYLYCCSGLFIKSDFGESVAVSLPVFTPESRLRCIRFERYRTKRSGSPVLKLRFSVSICMRLFTMGVQVGVNMLPLFGLWFRRTCCSAGVNSGFSPALVYPMMYSSMCNVGCLIQVSFSVKKKLSRRLSIMGSSSDVVSSTIAKKWREHPPSSYSLKVDNFIQLEKFASTSDDKYQSRLFSSGGYNWKLLVYPKGNEKDNGKGFISMYVAIGSKSLTSAPQREVFAELIFFVYNKKEKKYLTIQDVEVNRFNALKTVWGLQQVLSSDSFNNPESGYVFEGDQCEFGVDVIVPSPRSNWEILSFNEKLRNPKFSWSVKKFSQLKEDKYISNTFSVGARKWVLWLYPKGGSGEDGKWLSL…	487	55414.9	9.2	38.95	85.38	-0.194
BnaC02T0241100ZS	MLKSTLKLFLPPNILPLSKQLGNATRMSTGSEVISTIVKKWREHPPSSYCLKVDNFKQLENFTTSSDDKYESRLFSSCGYNWKLIVYPKGNKKDNGKGFISMYVEIDSKSFISEPQCEVFAELIFFVYNKKENKYFTIQDQCEFGVDVVVPSPLTSWEILSFNKKLQKPKFSWTVKKFSQLKEHEYTSNKFSVGERNWVLKLYPKGYSREDDKWLSVFLHLADNGTAKADEKIFVQANLRVLDPHGSNHKAYQMNTWQIGKNLGWGWDEFLSLEELRKAYLDKEDALNVEAEFEVVSATKYSPII	305	35376.4	8.61	29.18	77.61	-0.495
BnaC02T0241500ZS	MGSVSAEISTTAKKWRNHPPSPYSLKVDNFKQLEKFASSSDDKYQSRLFSSGGYNWYVSSIQLVLILMKLNKTDNGKGFISMYVEIDSKSLISAPQREVFAELIFFVYNKKENKYFTVQGKLLVIYICLFTYISVISIFYVSDVEVKRFNALQTVWGLRQVLPFDSFNNPENGYVFEGDQCEFGVDVVVPSPVTNWEILSFNEKFSWNVKNFSQLKENRYTSNTFSMGARQWVLWLYPKGDSRTDGKWLSLFLLLADCDKPKADEKIFVQAYLRVLDPHGSNHKAYRKHEPLARRRKPWFWLGEVLSLADLRKLYLDKEDALNVEVEFNVISATKYSPII	340	39455.2	8.93	35.26	87.65	-0.254
BnaC02T0468900ZS	MKLGTTQPSKTSSIAVIDSPISSDKLFDRREYWRERPPSTYCLKISSFTKLATSPNTQKYDSLPFASDGYNWTLTVYPKGNKNEDETDAKRFFLFKPYWGQPRTKSYDEIANPGNGYLFDKGQILFGVDVLVTETFNKWEVFSFTENLHNRFYKWEITSFSSLEKQFYLSDEFTIGGRNCSL	182	21156.7	7.67	41.13	59.45	-0.653
BnaC02T0504100ZS	MDSQQRSLCFISLAFLFITCSSAEFLIQQVTQGRGTENNSSSSLDANLGVTRVLRDERPSSKIVTIAGYSVIKGRGEPYESSVFEAAGYKWRLVLYVVGNANDGGAGYISLYVRIEETESLPFGWELNNVDLKLFVHNPKLNKYLTVTDGALKRFNGVKKELGFGQLIALSTFENTNEGYIVQDTCSFGAEILIVKPAEVQEKVTFISNPPDNVFTWKILRFSNLEDKFYYSADFLVGDRYWRLGFNPKGDGGGRPHALPIFLFAQGFGPNSVATNTWGAVNLRLKNQRSTNHRQIYSAAWYPIRSGYGVGVNNIILLADLNDASKGYLVNDAIIFEAEMVKVSVTNIVSV	351	38970.2	6.85	24.88	92.45	-0.085
BnaC02T0504400ZS	MTYTETQYLLTGVTRVLREERPSSKIVTIAGYSVIKGRGEPYESSVFEAAGYKWRLVLHVGNAGYISLYLRIEEAESIPYGLEVNVDLKLFVHVPKLDKYLTITDGAVKRFNTEKKEWGFEQLIDLASFENTNEGYIVQDTCSFGAEIFIVKPAKVQEKVTFISNPPRNVFTWEIPHFSDMGDKFYYSDDFLVGDRYWRLGFNPKSGSALPIYLYAQGFRPDAVTTNTWGAVNLRLKNQRSTNHRERYSAAWYPIRSDYGVGVNSIISLADLHDASKGYLVNDAIIFEAEMVKVTVTNIVSV	302	34327	6.02	14.57	88.71	-0.206
BnaC02T0504600ZS	MTSRVLISVQFRLIKQREYEEEAANVMVVKSSGGRSDKSVERRPTIERLVLHVGNAGYISLDLRIEEAESIPYGLEVNVDLKLFVHVPKLDKYLTVTDGAVRFNAEKKELGFEQLIDLASFENTNEGYIVQDTCSFGVEIFIVKPAKVQEKVTFVSNPPRNVFTWMIPHFSDMEDKFYYSDDFLVGDRYWKLGLNPKGGSALPIYLYAQGFRPDAVATNTWGAVNLRLKNQRSTNHREIYSAAWYPIRSDYGVGVNSIISLADLHYASKGYLVNDAIIFEAEMVKVTVTNIVSV	294	33296	5.82	25.34	95.07	-0.141
BnaC03T0029800ZS	MTMMTPPPVDQQEDEEMLVPHSDVVDGPAQPMEVSEAETAVSTVENQPAEEPPTLKFTWTIPNFSRQNTRKLYSDVFVVGGYKWRILIFPKGNNVDHLSMYLDVADAANLPYGWSRYAQFSLAVVNQIHTRYTIRKETQHQFNARESDWGFTSFMPLSELYDPGRGYLANDTVYVEAEVIVRKVLDYWSYDSKKETGFVGLKNQGATCYMNSLLQTLYHIPYFRKAVYHMPTTENDAPTASIPLALQSLFYKLQYNDTSVATKELTKSFGWDTYDSFMQHDVQELNRVLCEKLEDKMKGTVVEGTIQQLFEGHHMNYIECINVDYKSTRKESFYDLQLDVKGCKDVYASFDKYVEVERLEGDNKYHAEGHGLQDAKKGVLFIDFPPVLQLQLKRFEYDF…	1115	130910	5.6	40.27	78.81	-0.656
BnaC03T0093300ZS	MNTTRVCGEVSKSATKPLTVSTSLTETVNGFHEFKISGYSLTKGVGVGKYVASDTFTVDGHSWAVYFYPDGKSPEDNSSHVSLFIALASEGADVRALFELTLVDQSGNEKHKVHSHFGRALESGPYALKYRGSMWGYKRFFRRDSLETSDYLKDNSLLVRCRVGVVKSCTEGPRDYNISVPVSNLGQQLGGLLESGKGCDVTFEVDGETFSAHKLVLATRSPVFRAQLFGPLRDRDTDRIEIEDVEAPIFKVLLHFIYWDELPDMQELIGTDSKSASTLVAQHLLAAADRYALERLKAICESKLCEGITVNTVATTLALAEQHHCFQLKAVCLKFVASPENLKAVMQTDGFDYLKRSCPSLLTELLKYLARLREHSVTAPGHPKDIFADGCDSNGRRVK…	403	44654.7	6.71	31.86	85.14	-0.232
BnaC03T0103700ZS	MSGSQIPRSNPDRVSSPTSSKSVTQTVNGSHQFVIQGYRLAKGMGVGKHIASDNFSVGGYQWGIFFYPDGKNPEDNSAYVSVFVALASEGTEVRALFELALVDQSGKGNHKVHSHFERSLDSGPYTLKYKGSMWGYKRFYRRTQLETSDFLKDDCLIINCTVGVVVSEVQCPRLHSIRVPDSELGSHFGVLLDSMEGSDVTFDIAGEKFQAHKLVLAARSPFFKSKFFNEPEANNREVPINNLEPKVFKALLQFMYKDSLPEDVEPVTAHTFDLLKLPDIYETLIVKLLAAADRYNLNRLRLLCESHICKGVSVKSVAKILALADRYKATELKDVCLKFTAENLAAVLETDAYQQLKDECLSLQSELLKAVAGYEEASNSTGGAKSQSVWAQLSDGGGD…	410	45385.4	6.61	35.72	83.68	-0.287
BnaC03T0185600ZS	MGQTLSLEDTIRAEAKSHNNVHLMLVDGMSKLMTRQVENCVSSDFYVGGLKWNIVILQQQDCLYFVLAITDSKCIGSNWKVNCNVTLTIYSATSSFLNHNRWTWFCFDANNTTLLVSIPVKNMQDFTVNDKSVFSAEITNVIPQSLDVGWTPRTMGTAESIKLMEVERNKSKFTWKITHFSTFVGEHHSSYQFTVGPRKWYLRMYPKGTSEGKGNSLSLYLHASDYVTGPNTKTLAVFKLRVLDQLKRNHHEIGQQFWFGTDGQKGEPKFLALEELHKASNGYLVNDQIYIGVEFFYISATQNMI	305	34802.7	8.18	25.83	80.79	-0.247
BnaC03T0227400ZS	MSTVVAGHPNSDSTSTTVMETVNGSHQFTIKGYSLAKGMGPGRYIQSDVFSIAGYDWAIYFYPDGKNPEDNSAYVSLFIALASDSSDIRALFELTLVDQSGKGRHKVHSHFDRTLEGGPYTLKCKGSMWGYKRFLRRTALEASDYLKDDSLVINCTVGVVRARLEGPKQFGIVLPSSDMGQGLKDLLDSEVGCDIAFQVGDETYKAHKLILAARSPVFRAQFYGPIGNNNVERIVIEDIEPSIFKAMLSFIYTDVLPDVHEITGSASASLITNMIQHLLAAADLYDLGRLKVLCEVFLCEKLNVDNVATTLALSEQYQLSELKAFCLKFVTSPGNLRAVMKSEGFKHLSQSCPSMLSELLSTVAAGDKILTSEQASKKRSLCSSVLAYDTNAARQLRRRT	400	43922.2	6.51	38.73	90.7	-0.083
BnaC03T0293200ZS	MHYLQKHQEISSRDYKLSSSNTLKGLRERPPSTYSLKMEAFHRVLNSTEHYETRPFSAGGYNWTLRVYPNGNNKDGGSGYLSLYVAIDKSSLDASAHQEVYADLRFYNFNRNQRKYFTIQDTDVFRFNAFKTMGGFSQVLPLDTFKDLKNGYLYDGDHSEFGVDVTVPKPFEKSELLSFSKRSDRFTWTIRGFSTVTQYTYSDVISFAGRKWQLGINPSGSGSGSGKAVSLFFHLLANQRTGAYEAVYVLAKFQVLNQLKLGNIQMELENWYGITSFGWGFSEFVSFDDLRDSSKGFLVDDTLMVQVELEAISTTKYFPS	320	36555.9	7.81	27.19	69.12	-0.455
BnaC03T0332600ZS	MSRPISLDEIMAALKEKHKTSHFLKIDTFSLVKKHISRVESSVFYLGGYKWKLMVYPNGYSGTVNSNVAVSVEKQASVNVNLEVELFVVNQLAKIWHSGGKIGFPPEWTWRGDSDLMSHANLESKGFLIGDCCIFGVRFFGVEPAASGTAECFSVIEKPLNHKVTWMMTRFSSFAPEKVHNSHEFVVGNRKWRIQVHPRGFKEGKDKSFSVYLVGGGFINNVPQIANTYALFKLRVLDQVNRDHIEKPMLGWLGENPGVIQGFPEYMPLSNLGEPYLVNDKLYVGVEFEFISVTNYC	297	33564.6	8.53	31.59	84.21	-0.127
BnaC03T0332700ZS	MAIKRSLLSLPCLYLCVYIFWSMMLMCGLFAGAMALPPELSWKGDSDLVSGFFGVEPAPSGTAECFSVTEKPLNHKITWMMTRFSSFEPEKAHNSNEFVVGNRKWAKIKSLSVYLVGNGFVNNALKANVFTKFKLRVLDQVNRDHVEKPYSCWLGEEPDVSHGFPEFMPLKTLDEPYLVNDKFYVGVEFELISVTNTC	198	22414	6.09	31.28	82.63	0.04
BnaC03T0362200ZS	MDATRVCSEVPGSSKSTVTSLTESTSRTETINGSHEFKISGYSLAKGMGIGKYVASDTFMVGGYSWAIYFYPDGKSPEDNSVYVSLFIALASEGADVRALFELTLVDQSGNERHKVHSHFGRTLESGPYTLKYRGSMWGYKRFFKRTLLESSDYLKDNCLLVRCCVGVVKSHTEGPRSYNIPVPVSDLGHQFGKLLESGKGVDVTFQVDGETFPAHTLVLAARSPVFRAQLFGPLKNQNTKRIDIEDMEAPIFKMFLHFIYWDELPDMEDIMGTDLKWASTLVAQHLLAAADRYALERLRTICESKLCEGISINTVATTLALAEQHHCFQLKAACLKFIALPQNLKAVMETDGFDYLKESCPCLLSELLEYVARLSEHSLTSTGQRKELYADGGDGNGR…	406	45227.6	6.33	30.36	84.06	-0.196
BnaC03T0391400ZS	MTMITPPPLDQQEDVEMLVPHSDVVEGPQPMEVAQLEAAAAVENPPAEEPPSVKFTWLIPGFTRLNTRKHYSDVFVAGGYKWRVLIFPKGNNVDHLAMYLDVADAASLPYGWCRYSHFGLTVVNQINNRYSVRKETQHQFNARESDWGFTSFMPLGELYDPTRGYLVNDTVLIEAEVSVRKVLDYWAYDSKKETGFVGLKNQGATCYMNSLLETLYHIPYFRKAVYHMPTTENDAPTASIPLALQSLFYKLQYNDTSVATKELTKSFGWDTYDSFMQHDVQELNRVLCEKLEDKMKGTVVEGTIQKLFEGHQMNYIECINVDYKSTRKESFYDLQLDVKGCKDVYASFDKYVEVERLEGDNKYHAEGHDLQDAKKGVLFMDFPPVLQLQLKRFEYDFMR…	1111	129716	5.45	38.26	80.32	-0.593
BnaC03T0422000ZS	MASFGDHDDIIKSVSDAPPTHYMVKIESLSLLTKHAIERYETEIFEAGGYKWKLVLYPNGNKSKNIKDHVSVYLALADSSSLGPGWEVSAVFRLYLLDQNKDSYLILQGKERRFHTVKREWGFDKFIPTATFFNASNGYLMEDTCMFGADVFVSKERRNGRGECLSMIKDATSSKHVWKIENFSKLDNESYDSNAFFAGDRKWKIRLYPSGTKQGTGTHLSIYLILADPETVSDGTKIFTEFTVRIYDQLQGRHIAGKVTKWFSGSSLENGWVKYVSMVYFTQPSSGLLLKDVCLVEADVCVHGITSAL	309	34931.7	7.12	37.06	80.74	-0.277
BnaC03T0443000ZS	MKSTYTERYDSRPFRVGKYNWTLVVYPKGNKNDSGTGYISLYVVIDSSTLTSPRQVVPADLRFYVFNKKEKKYFTIQDSDVWQFTINKTMWGFPRVLPLSTFNNLKNGYLYDMDQCEFGVDIIIPPIFEKSELFSVAKSFPNKRFTRFIQGFSTLPSDYLSEEFIIGGISWNLRVFRNGFGAHEGKNLSLYLNLGPQELLKTKPYDKIYARAMLRVPNQGQSNYIVERPLDNWFSPQNIGWGYADFMPLSDLRDSSTGFVRNDMLVVQVEMEAISTTKYFPS	282	32714.3	9.04	41.8	75.96	-0.365
BnaC03T0443100ZS	MKSHYTYTIYVVYLLFCLLITSASAQSLIRQSTDDRNTPLQQENGAKAVSILGEAHYLDKDDLEISSSDYKVSPSNQVTGMRSRPPMSYSLKMESFNTLLQSNNTERYESRPFPVGGYNWSLIVYPNGNRQDSGSGFISLYVAIDNSTFVAAHQEVFADLRFYVFRRTERNFFTVQDTNVWRYNIFKTMWGFPRVLPLDTFRNPSNGYLFNGDHCEFGVDVTIHTPFQRSELFTVARNFPNPRFTWNILRFSTLLGETYFSDVFSIGGRNWNIQVNPSGAVTGEGRALSMYLLLNANERIRPYEKIYVRAQLRVLNQRASSQWRTIERPIDHWFTTPGLGWGYDEFISLDDLRDFWKGYVMGDVLIVEVEMEAISSTKYFPKGFKEVSTWISHHTDVQG…	811	93955.4	6.64	38.62	78.16	-0.252
BnaC03T0609600ZS	MEASANIEVETRGKRSIGWQWPLVALVVVFLAVAANSKIGFNLSDPYSLSFRHQGSHKNEKLKGGDKDYTYTSYVSLYARIDDSNIIDSQVVYAEIKFFVYNYIHKAYYYYQDLEPIMFHSFETKRGVKQFLPTAWFTAQWASYGYISEGGECVFRIDVFVAPPFNKWENFSYDENISNPIFNWNITYVSTIHIDPYTSEPFSSGGRNWVSKVYPNGYGIGTGNSLSPYLLSESNGNDYVRAKLQVLNQYSSNHVEKQVEGWSNVAENGWGFDKFISLSDLEDRTKIFVVNDLLKVEVTIMAFSKTNSI	309	35378.6	5.57	35.91	78.8	-0.298
BnaC03T0686100ZS	MGEQVEKIFTWVLKNFSDLQDEPSYSRPFAFAGCNWRCDTKVLEGQRWFDASSCVWGFKEFMPLSTIRYRDNKFLVGDKIVIVAELHLFPLVVVPVKIIEPLSCNEGSQVAAGKSQNAASQEKVVDFDVSQGIPCLHESKEGVDDDDGASEEGSEDDGASQEGSDDDAVSEEGQNDDDNDASSLVSEDGSREKGSLKEGSLTVGNCGRKCNNVASETEVSNVDYYDDAPIEDPGDDDVIENDQGDDSASSLASGVSDRDVGSLNKFEHASQRADDGDMKCNKVVSVTEASNDFPEEVQPVEETKDVNGFQVFSSHVESVSHIFRRHPDIALGFRPKNQEIRKAYMNELLSLIKMLC	356	39093.7	4.29	44.3	69.75	-0.586
BnaC04T0034300ZS	MKNRKPSFRFEIDNFSEKKANVISSKTFESSGCEWFFAVFPKGDRLADGHLSLYLQVANDTTLQPGWKRSINFYFVFLNQSGKELYKTGLGQNSFCAENPAWGFQKALPLSKFQEEGFLEKDKLIIEVYINGGEVEDVSNKKKTVDINGFQVFASQVTKVGKIFTEHPDIALDFKPTKQEVKTAYMNVLLRVIKTLNKPPKSLSETRLNKASSELSELMNVGFKLDWLKLKLDEVTLERKKPDADGSKVQQLEERVKHLELKLDEVNESRTQQVEERVKKLELKLHQASFSKSLSDDANEYRAQQVEERVTNLELMEVGFKLASLNTKLDEFSLERKKTDEKRGKNLALMELRLNTKLGDLERKTSYDTSVFDSRIEQMEKYGMGLRFKLESLITKLDE…	452	52065.5	7.61	25.57	82.35	-0.659
BnaC04T0034400ZS	MWNQRPSFRFEIDNFSEKKALISSKTFVSGGCEWYFQINPKGHRISDGHLPLYLYVANSTTLRTGWKRNANYYFVLLNQSDKELHRSPISLSSNLFCAKTPAWGFAKTIPVSKFQEKGVLEKDRLIIEFHIKVIEAFDGEGGDVTNNKKKTIDINGFQVFASQVTKVGKIFTEHQDIALDFKPTKQEVKTAYMNVLLRVIKTLNKPPKSLSETRLNKASSELSELMDVGFKLDWLKSKLEEVSLERKKPDVDGSQVQQLEERVKHLQLKLDEVSLGKKLSDDDNESHDDNEFRAQQVEERVKHIELKLDEVSLGRKLSDDDNESRAQQVEERVKDLELKLDEVSFGRKKADDTNESRAQQVEERVKNLELKLDEVSLGRKLSDDDNESRAQQVEERVKD…	452	52246.1	5.84	31.29	84.05	-0.781
BnaC04T0034500ZS	MSNQKPSLRFEIENFSEQDNIIASDTFVSGGCEWYIFVGPNGDCAADSHLSLSLQLEDSTPLRGGVKRSFNFYFVLLNQSNKELYRSTTGHLQARNMACGWNSEGWIYEKTLPLSKFQEKGFLEKDKLIIEFYIQVVEAFNGEGGDVSNKKNKNKTVDINGFQVLASQVTKVRKIFTAHPDIALDFKPTIQEVKTAYMNVLLRVQQVEERVKKFERKKADDTNVSRAKKVEERVKNPELMELSLKLDSLNTKLNEVSLERKKAYDTNESRATQVEERVKNLELMELSLKYDSLNTKLDEVSLERKKKDDTNDSRAKQVEERVKNLELMELSLKFDSLERKKAADTNESRARQVEKRVKNLELMDVELNKCCKSNLDDLAWKKSYDVIFFKEIEDRVMGI…	465	53547.9	5.94	37.86	85.27	-0.666
BnaC04T0142900ZS	MFVHLHVFYVDYIKYKKRNNSHFMLVDGMSTLMTENAKNCESMNFHAFGLRWKFNIRLDLVKDYLSAYLTIADEKCTGSNWGVTCWFNLSVISQIGDLDICTASVFSFDSNHVSWGVSSLISQEMLKQKFIVNDKAVFCAEITGVIPLFLNVIINTFSPTMGTAERVKLMKVPRNNSRFTWKITQFSSFSGESHSSYEFTCGPRRWYLEMYPKGYLEGKGNSLSLFLHASDFVSKAPVEATSAIYKLRVLDQHKRNHHEINTAHRFTSNTRWGFNKFLELGELHKASNGFLVNDAIYIGVEFLSMATREYL	311	35762	8.77	32.82	81.16	-0.121
BnaC04T0277000ZS	MLNLFSVNVAADKKLKYPTVNITWFNPVDGPDRKERKVLFLYPVVVFKEEKFLCVCAGDHLSMYLQDVNTHRLRSGWKRRVSFCFVLLNQSGKELFRSPDEGRRRLFCAETPSWGLGRTLPLTKLQEKGFLEKNKLTIEVYMKVFEVVHQGKSTENDVLDYNGFNIIASQAGPIKDIFVQNPDFAIDVIPKNQGVRTSYMNLLLGLVEALRKSPQSFSVTELSNAESELAELKEAGFKLDWLDSRLEEMSLERKKLVSDGPWVKKLEEQIKSVELTLSDLKVELDKERIKSIIAGPVGYIFVTHPDFALDVIPMNQGMKTAYMNLISNLAKALRKCPRIVTELKEACFKFDWLKSRLEEISLENKKVLSGGPSVKQLEEQVTNVELNLSDLKVELDKDM…	556	63409.4	7.94	40.93	95.99	-0.25
BnaC04T0291500ZS	MAMQVGKKFSWVIKDFPSLQCEICYSAPVLIETYHWFDEKNSCWGFPSMIPLTKLHDEKEGFLVNGYLVIVAEVDVLEVIATLDESEESEESRRPVKKSKHGGGEESIDSLREAHLGKETMDVNGFQVLVSQTLCMSLKDLSNEDLVEADVALTYVRDAGFKVDWLEKKLEILKEKKEKEKCSLILLEEMKEKLLELKQKCSDLDALVEKEEAELLAIRTPSSFVDVL	228	25949.9	4.73	41.02	98.68	-0.226
BnaC04T0291800ZS	MVKKFDGKFIWVIKNFSTFPSEKICSGSFVIGGWFWRLVAYPRENDVDYLSLYLVDDMRYAASKSKPYKLRGNVNFNITIINQLSKKLSLREDSEHLYDVISPFHRGFESWIPLNKLHAEDGGFLLNGELKIAVKVQVSDVSWEPEDASDDALVDVSGGIKKTTKFLRKTKETMDAINGFQILPSQVRN	189	21616.8	8.53	26.49	89.15	-0.278
BnaC04T0291900ZS	MEKQVGEKFVSVIQNFSFVNSEKCYSDPFAIRGFKWRLLAECDLVVLHLYMCITDCPPFPSEAVKVRLTIVNQLCEYRSILKESDHWFDEKSPTWGCAIPTQILEEDGGFLVNGDLKIVAEDRVRLIFERHPEAAVEFRAKNQHLRTTYIIFLLSLIETLYQPLQELSSEDLVEADIALTYLKDAGFKVDWLENKLDLLKARKEKEKACEVRVQEMEVQLHDLKHKFEIEKAELVVCN	238	27686	5.13	37.19	100.71	-0.165
BnaC04T0292200ZS	MGEHSMKKITWTIKNFSSLQHEQKWFGEESPRWGRVSMFPLNEIHAKESGYLVNGEFKIVAEIAVIAAIGKLDIAEETSTIIETMDVNGFQLFPSQMELVSRLLERHPEIASDIRTKNPNLRMGYMSLLLSLIETLRQSPHKLSKTDLAEADAALGSLTNAEFKLDWLEKKLDEMAEKKEKEEAGEARVREIEEDLKDLNQKCSDLEAQLEKQKLELSAAKAPISFDDIAEQLWRSNQERRSLGRLRTSHLYNARNFVLIPSLSLVVNDEQKWFDEKTPRRGRVSMFPLNEIHAKESGYLVNGELKIVAEIEVIEVLGKFDVTEETSTITETMDVNGFQLLPSQMELVSRLLERHPDIASEFSTKNPNLRTGYMSLLLSIIETLRHSPHELSNTDLAEA…	478	54470	4.96	47.35	92.47	-0.472
BnaC04T0292500ZS	MGSQVDSKFTWVIKNLAPFGSEIICSDSFVISGCKWYVRRKLFSNVNVYVCIYALVDLFFFSYRRLIAYPKRKWLNYLTLEVADCESFPIGWRRLANFSVTIVNKALEQIYRRQVTQQWFDHKTPRLSFPLMKTTLGFLVDEEVKIVAEIDVVEVIINGFQVLPSQVKSVNRLFKREPDIASKFPINNPLLKTAYMNVLLSLTKTLHLSPQKISNGDLSDTETTLAHMKTIGFKLELLEKKICEIKEKKAKEKAGKIKIQNTEEKLKDLKQKCLDLEAQLETEKAEVLAASAPLLLSDDEDVF	303	34838.8	8.94	31.85	103.23	-0.094
BnaC04T0314600ZS	MQTFIPKGNGIEDHLALYLYVANYGSLQLGWKRRAKFSFVLLNQSGKEFYKSTELCQVFCAQVPGWGIVKALTIKKLQEKGFMEKNKLIVKVQVQILEVVVTGNETMDVGGFHGAEVTGNETMDVGGFHGAEVTGNETMDVGGFHVLYSQAFQVSWIFVRHPDTALNFRPKSHLVKTTYMNLLLKLIEKLDKPPHSFSETELSNTRTELVDLTQTGFKLDWLKEKLDVIYLERKKTADASRIQELEQHNKNLKAELNKEKIKSAASAAKVLWLEQTVSTLKTKPNKKLKLSPN	293	33131.3	9.22	22.62	90.44	-0.316
BnaC04T0448900ZS	MKNHYRTTISISLAYLFLCLFITYVSSQSLIRQITDDFNTNLKEEEPYVQKHQEISSRHYNVSHSKTVTGMRDRRPSTYSYKIETNVVDKFETRPFTVGGYNWILHVYLNGNTKDGGAGYVSLYVEIDKSGFVDSAHQEVYADLRFYIFNRNERKYFTIQDTDVWRFDAFNTMWGFSKVLPVDTFKDPKNGYLYNGEHCEFGVDVIVPTPFEESEIFSISSSSDKYTWTIQNFSTLFKDVYSPVISLGGKKWILLVAPDGSGSGRGKYVSMFLQLYTNQRRAYEYIYVRAMFRVLNQQKLSNREGELRNWYGRTYSWGIVDLISFDDLRDSSKGFLVDDTLMVEVQLEAISTTNISSNSSCCALASSALFGLSNSTTWVSRICQIHNHSNFAARWVKFW…	514	59299	8.23	30.56	78.07	-0.384
BnaC04T0465700ZS	MKQSSSSEAVSSSSSTIDLSHPSVPSPSSKPLCSSSISPAEDLHLGSSRDGSGGAQEIVAVDCRGEYTAVCRWTVENFTRVKAKALWSKYFDVGGYDCRLLVYPRGDSQALPGYISIYLQIMDPRGASSSRWDCFASYRLSIVNHVEESLTIRKDSWHRFSSKKKSHGWCDFTLNGSVLDPKMGFLFNNDSLLITADILILNESVSSNNDSGSLYKENSLAGGPMPDVLSGKFTWRVNNFSLFKEMIKTQKIMSPVFPAGECNLRISVYQSVVNSQEYISMCLESKETEKTMVSDRSCWCLFRMSALNQKPGCAHVHRDSYGRFAADNKSGDNTSLGWNDYMKMSDFVNPESGFLVDDTAVFSTSFHVIKEFSSFAKNGGLVAGRNGSGARKSDAHMGK…	1648	185239	5.56	46.81	82.23	-0.417
BnaC04T0521800ZS	MAVRYVYGDLSLAVCRLTLHPWQLAPVVQNTVLTDRSRNHPEVRSLIGIRSMSMTARPRRCCQGLHIFFLDITDEKCTGSNWQVNCSVKLSVVSQTGPPDICKVFVMCFDEKHPSWGQDIFITDEVLEEKYLLNDKAVFSAEITNVKPNFLKFTSISRTLGTAESLKLMDVARKNSRFTWKITRFSSFDGVTHSSYEFTLGPRTWKLEMYPKGDKGGEGHLSFYLTATDYVTNLPKGPTLAVYKLRLLDQLKRNHKEPEYQALFAPGANCWGCSKYIPLTELHNTSNGYLVNDQIYLSVEFLIVSTTEYL	310	35320.6	8.48	27.62	84.84	-0.216
BnaC04T0588000ZS	MANHTDEMTYSFEIDNFSQRNTIFRTPIFSTRSCNWFVYVYPKGDKISKNMSLWLKVPDPLLRPLCWSRQTSFRFVVVNPSDVNSSRSFKSIDRIFNKGQPFWGFRTDLSLSKLQEEKFLVNDKLKIEVYIGTISVHGGLDPHVLPEKKKETVCVNGFQVRDSQVKSAKWIFETYPEIALYIQPQDPQLKTAYMNILLRIYEKLYNSPLEKLTEGELSNISKGLLDLTQAGFKLEWLREKLEKVSLERKKLSGYEAQAKELEKQLKSLELMMCNLKAEIKLKAES	285	33212.4	9.13	35.94	87.86	-0.433
BnaC04T0588100ZS	MRTPSYTMEINYFSQRNAPIRSNLFRSYSCNWYVTVYPKGNGINTHMSMYLDVANSLSLYQGWWRRAKFRFVIVNQSNVARSKRLATSYTFNKTWPNLGFKKALRLTKLQEEMFLVNDKLKIEVYVYVYDIMGILDTHVLPEKKDTTVCVNGFQVLDSQVKSANIIFETYPETALYIYPQDPQLKTAYMNILLRIYEILYNNPLEKLTESELSKVSKDLLDLTQAGFKLEWLREKLEKASVERKKLAGYEAQALELGKQLKNLELMMCNLKAEIKLKAES	280	32734	9.28	37.93	92.96	-0.328
BnaC05T0026300ZS	MAETVPEVSGVSSNGHHSVSGGEALSVWRSSGQVENGTPSTSPSYWDTDDDDDEDYGLKPSQLFGKHTWKIAKFSEINKRELRSSVFDAGGYKWYILIYPQGCDVCNHLSLFLCVANHEKLLPGWSHFAQFTIAVVNKDSKKSKFSDTLHRFWKKEHDWGWKKFMELPKLHEGFIDDSDSLTIEAQVQVIRERVDRPFRCLHCGYRRELVRVYFNNVEQHCRRFVEEKRIKLGRLIEDKARWTSFGVFWLGMDQNCRRRMSREKMDVILKGVVKHFFIEKEVTSTLVMDSLYSGLKALQGQAKNKKARPSLLDAKELPAPIVSVDKDMFVLVDDVLLLLERAALEPLPTHEDKSPQNRTKDANDGEEVNNEVVERDERRLTELGRRTVEIFVLTHIFSS…	1069	118362	6.37	57.8	66.45	-0.712
BnaC05T0299800ZS	MNSLEEKFNHLVTGITRTRRVEAASSYSLKLVGLSEIKAGSNVRSYESDVFTASGYQWRLILYPLGNDNDAQFIELSTLKDQKNGYAVKDTCTFGVDIAILKPAEKLETVTFLHNPPNNKFTWKIFHFSNLSDQEFVLSDQFLAGQRYWKIRVDPKREREGVYILFPKPICQTVLSPAVYVMFKLKIRNQLNGNHIERTVVTVRGHGVPKLITQKDLYDKSKGFLVKDTIILEVEMLCMSQTQVISK	247	28271.6	9.2	26.72	93.44	-0.247
BnaC05T0301400ZS	MFLNEKRNLNLNGAIFLFSSFFCAGFATIQVSLVPTKGTNNAVPCNPQSSRLAAINGAEPRLSAEQKFMRTRPPSAYCVRIESCSELMTRSPNLQYETRPFSVGGFNWTFILQPFGNTTSVGDWISAYVAIDPSGLVGENREVYADLRFLVYSKSKDQYWTSMDTEIRHFHQFRTTWGSPNLIQTKQFKAKDKEYIFDDDQCVFGVDISVYPYFNQWEILSIDKTVYGPNSWKLMKFSTLTRDFYISDDFSVGGKNWALKVYPNGNGTGEGNSLSLYVILSENQILKTYEKVYVRAKLRVLDQKQSKHLQKPILSWFDTPGEGFGFEQFVSFTDLQNPAKGFIVDDSLTVQVQFEATSSTNYYSANAAQLMSNFFSIGLSDTTDACTFTFGDSQVQENL…	470	53429.1	5.85	37.63	71.32	-0.385
BnaC05T0338100ZS	MPEIRSNVFEVGGHQWSILVYPKRCEVPTHLSLFLCVANCDKLLPGWNHFAQFTISMVNKDPKKSKHSDTLHKFGKKEHDWGWKKCMELPKLHDGFIDEYGSLTIMAQVQVIRDRVDRPFPCLDVHYRRELVRVYLKEVEPIFLSFMKEKRSKLMEDKTRWESLCAFWLGMDQKSRREMSREKMDVILKLVVKHFYIKKEVTSSLVMDFLFHGLNSLVWSSTTQEKILHTITRQMGKLLKDDLDSSILNALEEEPKKERETDVKNLSDPIVSVDKDMFVLVDDAMLLREKAVLEPLPDESGPQIRTEVGKDGEREDEKRLTEFARRTLEVFILDHILCNKVEGAYKEAIALKMQEELIREEEEENLNKRRVKSTK	375	44053.1	6.66	49.35	87.76	-0.513
BnaC05T0362600ZS	MKIQNLSQLKTSLSGSDVYKSRTFSSGKYNWRLVIYPKGNKKDNGAGFNFTLWKPFNALRPVHGFPQVLPLDTFNDYKDGYAFDGNQWEFSVDVMVRLTNWEVVSFTQKPSKPDFCWTVNKFSKLKEHRYGHVVVSQGRDYIRSQIDIHLSEVKPDKDTLKAGEQIYTKADVRILTHLESLDKEV	185	21443.3	9.28	19.18	74.16	-0.605
BnaC05T0362700ZS	MLKKEKSCFVSDSTITSKFGDRPPSTYSMKIQNLSQLKTLFSETGGYKSRTFSSGKYNWRLVIYPNGNEKDNGTGFISTYVELDSTALESTVLAYLTFFVYNKKENKYFTIQERLTRNLQEDQNTLRIGTGPIKLGLGDVEGKQFNALRPVRGFPQVLPLDTFNDPKNGYVFNGDQCEFGVDVMVPLTNSEVVSFSQKPSNPKFSWTVNKFSKLKEHHYISSKFLIGGRNW	231	26287.8	9.34	28.4	69.09	-0.538
BnaC05T0386700ZS	MKSHYTKTVSAVFLLFCLFITSGSSSSFIRQVTDDFNTNLQLEDGDGPDPIQGEAHYLPKHVQDGDEPDPVQGEEHYLHNHDQEISSRDYKVSASNAVVKGLRSRPPSSYSLKMESFNTLLKSKYSERYVSRPFSAAGYNWTLVVYPNGNKNDKGSGYLSLYAAIDNSTLAPHEEVYVDLRFYVFNKKEKKYFTIQDTDVWRYNIFKTMWGFSQVLPGYTFKSPYNGYLYDGDHCEFGVDVTIPTVFQTSELFTVANNFKTPTFTWRLLKFSTLLGDTYFSDVFSIGGRRWNIQVNPSGRDKGKGKALSMYLIVNPNEELRPYERIYVRAKLRVLNKFKFRNVERQIDNWFSHRETGRAYGWGSSEFVTLSDLRDSSKGFLVDDKLTVQVVIEAVSTTK…	403	46332	8.21	36.74	71.02	-0.505
BnaC05T0483000ZS	MVTPTPLDQQDDEEMLVPHSDVVEGPQPMEVAQPEAAAATAVENPPVEEPPTMKYTWTIPGFTRLNNRKHYSDVFVVGGYKWRVLIFPKGNNVDNLSMYLDVADAANLPYGWSRFSQFGLAIVNQINSSYSIRKESQHQFNSRESDWGFTSFMPLSELYDPTRGYLVNDTVVIEAEVAVRKVLDYWSYDSKKETGFVGLKNQGATCYMNSLLQTLYHIPYFRKAVYHMPTTENDAPTASIPLALQSLFYKLQYNDTSVATKELTKSFGWDTYDSFMQHDVQELNRVLCEKLEDKMKGTVVEGTIQKLFEGHHMNYIECINVDYKSTRKESFYDLQLDVKGCKDVYESFDKYVEVERLEGDNKYHAEGHDLQDAKKGVLFIEFPPVLQLQLKRFEYDFMR…	1115	130429	5.44	41.65	77.68	-0.653
BnaC05T0528100ZS	MDAIRVCAEVPGSSKSTLSESTSRTETINGSHEFKISGFSLAKGMGIGKYVASDTFTVGGYSWAVYFYPDGKSPEDNSLYVSLFIALASEGADVRALFELTLVDQSGNERHKVHSHFGRTLESGPYTLKYRGSMWGYKRFFKRTLLESSDYLKDNCLLVRCCVGVVKSSTEGPRSYNIPVPVSDLGYQFGKLLESGKGADVTFHVDGERFLAHRVVLAARSPVFRAQLFGPLRNKNTKRINIEDIEAPIFKMFLHFIYWDELPDMEYLMGTDLKWASTLVAQHLLAAADCYALERLRTICESKLCEVISINTVATTLALAEQHHCFQLKAACLEFIALPANLKAVMETDGFDYLKESCPGLLSELLEYVARLSEHSLASAWNRKEFYPDGCDVNGRRVK…	403	45116.6	6.64	35.4	86.4	-0.137
BnaC06T0212400ZS	MYNIYILLISSLEFFCFWLIFRLLCCCGRRLLAFPKGNGGVTSLSLYLDVAGSASLPYGWRRRAELCLSVVNQVSEELTEIKATEHWFDAEVCDFGFTTMLPLDKIHDKDGGFLVNGDLKIVAEVEVLEVIGKLDVSEETKLLSKVEEDDGAEARDSLELSVNGFQVLPSQLNLQVIKKNSAPIMWNGDGTVEFNGFRVLYSEVEYVRRIFERHPETAMNLRPKNQLVKNAYLNTLLNLIDIVCLAPQELTEEELSDAENTLMDLVGVGFELDWLKRKLEELCVKKKKMEARGARMRELDRMIVEQRQVLLALEVERKNEENEAVSDSARLGFEDVV	337	38352.2	4.78	37.52	105.22	-0.078
BnaC06T0212500ZS	MGKPFNKKIIWVIKNFSSLKSDKFNSDKFVVDGCIFMPIPREKITITCPCFWKSAIMNHCLLDGEDTQNIHLPYQTNVQKKLSRKHESQQWFEKKSPGWGRLSIMPLNELHAKDAGFLVNGDLKIVVEIDVLEVVGRLDVTEETSTIIETMDVNGFQILPSHAESVSRMFERHSELASEFRPKNPNLRTAYISFLLSLIETMCQSPQELSQDDLTDAYAAMGFMRDAGFKLDWLEKKLDEGFALFLSFFPQCLDEKEVSRQYSSIGFTRF	270	31052.7	5.75	38.1	82.67	-0.265
BnaC06T0212600ZS	MEKKFDKKFTWVIKDFSSLQSVNILSDIFVVRGCKWQLNAYPKGNKGQNFLSLFLEVAGYGSFPSGWRRHARFRVIVVNQRSETLSRQLEGQNWFEEKAKGWGFPSMLSLDEINAKDSGFLVNGELKIVVEIELLEIIGKVEVNGFHLLSSQVESVSRMFEKHPETASEVHLKNPNLRTGYMSLLLSLIDTLCQSPHKLPKDDLDEAHYALESLTDAGFKLDWLEKKISQVSEMKEKEKDGESRRQDIEKELKDLKQKCSDVEAQLEKEKSEALAAKAPFSFDDIIQ	287	32861.5	5.81	45.53	86.93	-0.471
BnaC06T0212700ZS	MEIQNAHTPSNTGREMKAILIPVVYVILTISMQYISAYPKGYKVDNFLSLYLEVPDYGSLPSGWRRHARYRLIVVNQRSEKLSRQLEVQHWFDVKSNSWGLSIHLLDIIGKVEVNGFHLLSSQVEYASRMFEKHPDTALEIHLKNPNLRTESHRWFDQKNPLWGFPTMIPLAKIHDKNEGFLVNDQLMIVAEVDVLQVVVTSEKSEETNPLSQQVESVSSVQDSVVEFRARNQHLKTACTNVLLSLTQTLCLTPQELSVGDLVEAEKALAYTKDTGLEVEWLVKKLNEVKEKKEAQSG	298	34011.9	6.08	30.83	98.02	-0.294
BnaC06T0212900ZS	MGEQVDKRFTWVLKNFSDLQDEPSFSRPFVFAGCNWHIIAYPKGYEKCRHLSLYLGIVNPESLPSGWRRVLKFRLTLVNKVWRSETKVLEGQRWFDASSSVWGFKEFIPLSTVRYRDNKFLVGDKIVIVAELHLFPVVVETVKIIQPLSCNEGSQVAAGKSQNAASSQEKVVDFDVSQGIPCVDASQEGLDDDGASEENVDDDDDGASQEGSDDDGPLEEGSDDDDDDASSLVSEDGSSEKGSLKDGSLTVRNCGMKCNNVASETEVSNVDYDNAPIEDPGDDDVIENDQGDDNTSSLVSGVSDRDVGSLNKFEVASQREEDGDMKCNKVASVTEASNDFPEEVQPVKETKHVNGFQVLSSQVESVSHIFKRHPDIALGFRPKNQEIRRAYMNELFNLI…	497	55327.4	4.48	41.42	79.94	-0.541
BnaC06T0213500ZS	MDGHVKKKLTCVFKSFSLQDDECHYSLPFKVADCDWRLVAFRKRDTDGGYLSMYLELAPGTLPPRWRRDVEFSLTLVKQGFGNSNKTSGQGCFDAENNSWGFEEFLPLSKLWGHLVDYNLTIITELDVMPAIVLPEEPMKETTDVNGFEVLSCQVESVKLIFERHPDIAEEFYAKNQHLRNACMTFLLSLVETLCQSLEKLSNEDLVEADIALTYLKDAGFKVDWLEKKLDQLKDKKEKEKSCLARLQEIEEHLQKLKQQCSELDALAEDEKTDLSATRTALSFDDIV	288	33019.6	4.84	47.54	87.67	-0.375
BnaC06T0213800ZS	MCGLQSPIGYFLGSATGPKPILRFGLHYGLRVQYTTPMPTSYYYTLGFERCNTCYSPPYSVAGCDWYLSACPKGDYLCLYLELEPESLPPGWSRDVRVTFTLVNKGAQCCFDAKNSIHGFEEFLSLSKLLYTHERFMVNYRRIVLAEIHVLPDIVVPKEPVKVIEPLSCKVGNHIAEASANIAEGDSSCQVVQTTVNVSKENELSDADDGAADNDDDDDDGAEEGSDDDDNTSLHQVKSLEAASQTVENGGGRRGFNNVISVTEICNNVVKEIQPVKETMNVNGFEVFSSQNQQIRRAYLNELLSLIEVLCQSPDKLSEDDLRNADDTLADLIVVGFKLNWLKSKLNEVTEKKKMEQGTGARLKTMEEQLQKLKLMFLNLETQLQTEKVEALAARAPLS…	405	45028.8	4.72	42.5	86.37	-0.304
BnaC06T0282800ZS	MRTSQWARVDTFRYTLKSITQASSRIRTKCMHGSDSSPIKALRTLTDAQRFHLFKQEYGMLNFLEIGYYQTPVHGFIFNGGQSVFGVDIVVSNPPIWEDVSYEENIPGPVIGWRIDNFSSGEHDSYYTSNSFSSGGRNWVLKVYPNGVGTGKGNSLSIYLLSASNKKGYVKAKFRVIDQIRSNNVEKQVEGWPNAEQNGWGVDKLISFADVQDPSKGFLVNDTIKFEVEIMAFT	234	26377.7	8.53	26.41	74.06	-0.388
BnaC06T0282900ZS	MGQSLISLTFLIYPNVNKPVGSGGYVSLYVKIDNSSFTATQNEVYAWIKFLTYKSTTDTYHELHATEAQRFHLFKQEYGMLTFLEIGYYQNPAYGFIFNGGQSVFGVDIVVSKPSATWEDVAYEENIRDPVLDWRITNFSTQDKVSYTSDTFSSGGRNWVLKVYPNGAGSATGNSLSLYLLSASNEKGYVKAKFRVINQTPSKNVEKQVDGWPNAKENGWGVDTLIPLADIKDPSKGFLVKDTIRFEVEILAFSRTNSISN	261	29252.8	5.96	18.1	79.5	-0.292
BnaC06T0305700ZS	MVLTPPTEVFAELRFFVYNKKENKYFTIQGKLPLMLSLYIYTYSHIKKLYIFSDVEVKRFNALKTRWGMQQVLPCDTFNNPDNGYIFEGGQCEFGVDVIVAPPLTNWEVLSFTEKYSDPKFSWTIKKISELKEDVTSRTFSMGGKKWVLKLYPKGDPTADGKWLSVFLYLADCDKPKADEKIFVQANMRVLGPLGSNHFKLQMETWYTEQTPAWGWSRFLSLAELGKVHLDKEDMLKVEIEFKVVSATKYSPII	254	29483.2	8.53	21.07	82.44	-0.243
BnaC06T0306000ZS	MDDGSGFISMYVEIDSKSLTPPNEISVELRFFVYNKKKNKYFTIQDVEVKRFNALKTVWGLGRVLLYDTFNNPGNGYIFEGDQCEFGVHVIVSPPPTRMEILSFDDKIPYPKYWTVKKFSELIEYVHVSNSFSMGGMECPALKADEKIFMQGHVRLLDPLGSNHWARQLYDWHIESNNGWGWDQFLSLHKLRKVYLDKEDA	201	23432.7	5.87	37.78	78.46	-0.399
BnaC06T0306500ZS	MGSNSSTAASTEVSTIVKHWREHPPSSYSLKIHNFSELEKSTALSDNKYQSRLFTYGGYNWRLIIYPKGNGEDNVRGFISMYVEIDSESLMLFTPPTEIFAELRFFVYNKKENKYFTIQDVGVKPFSELKTRWGLQQVLPRVTFNNPDNGYIFEGGQCEFGVDVIVAPSLTNWEVLSFTKKYFDPKFSWTIKDFSELKEDVQKSNSFPRGGKEWVLALYPKGALGADGKWLSIFLCLADSDKPEADEKIFVQARFRVLNPVGSYHFEYPLETWYTEQTPAWGWAQFLPLAELPKVYLDKEDALKVEIEFKVVSETKYSFKEADPLEKDWVQLTPES	336	38784.9	5.21	27.02	74.52	-0.429
BnaC06T0362400ZS	MGSRSAVSTIVEKWREHPPASYSLKIQSFSRLENSTAFSDHKFQSRKFSSGGYKWRLIVYPKGNQKDNGSGFISMYVEIDSKSLMVFTPPTEIFAELRFFVYNKKENKYFTIQDVEVKRFNALRTVWGLVQVLPYDTFNNPENGYVFEGGQCEFGVDVIVAPSLTNWEIHSFNEKFSGPKFSWALKNFSELNVNNLTSDIFSMGGRKWVLRLYPKGDTIADGKWLSIYLEMAASDTLKEDEKIFVQANLRVLDPLGSNHIQLQMNVWFEVQNASWGWNKFMSLAELRKAYLDNKEHALNVEMEFKVVSATNYSPII	316	36428.4	7.74	31.76	77.69	-0.336
BnaC06T0362500ZS	MGSSSAIVSTIVQNWREHPPSSYSLKVHNFSQLVNSTTASDDKYQSRLFSSGGYNWRLIVYPNGNGKDDGSGFISMYVEIDSKITTEVFAELRFFVYNKKENKYFTIQGQLLLAITFSIFLDLEVRRFNALKTVWGLQQFLPLDTFNDLKNGYIFEGGHCEFGVDVIVASPLTNWEILSFDEKLSNPKFSWAVKKFSDLKEHVYTSDSFSMGGRQWVLKMYPKGASGSDGKWLSFYLFLAAGDTLKADEKVFRQGHIRVLDPLGSNHIELKTNRWVEGPVEGSYTGWGWDQFLSLAELRKSYLDKKDTLNVEVEFEVVSATKYSTII	327	37256.2	6.11	27.01	82.51	-0.259
BnaC06T0399400ZS	MYTDEKKKDKNYGSIFVYCVLCFVLIVEVARFAKPYYGNLHNLMETEALVVEEGFVDVMNSGKLPCPFKTSRSASARSHEKLSGLIRREDRARPPSSYCVKFQNFATMAKLVKDNGDKYESRPFSVGGYNWTLLIYPNENKPVGSGGFVSMYVRIDNSSLIANPHDVYAEITFLTYKSTIDRYHFLQETDAQRFHLFKQQYGQLNFLEIGYYRDPGHGFIFDGGQSVFGVDILVANPFEKWEVFSYEENIRDPLFNWKLTKFSTCNLDSYTSGSFSSGGRDWVLKVYPNGVGHATGNSLSLFLLSASNEKGYVKAKLRVIDQIRSNHLEKQVEGWPNATENGWGFEKFISFADLNDSTKGFLADDAIKFEVEILSFSKTDTL	382	43482.1	6.28	26.91	75.5	-0.342
BnaC07T0220900ZS	MSETSNEDYRSGQSSEEDNSNGQISHSEALAEWRSSDQVENGFPSTWPPYWDIDDGSKHSELYGKHTWKIEKYSEISKPELRSDVFDAGGYKWYITIYPQGWDVCNHLALYLCLANHAELPPGCNHFVQYTLALVNKDPKKSIYLVNRLKKLEHHWGGNNFIELPKLQEGYIDDLDSLIIKAQVQVIREKIDKPLRCLSSQYRRELLRVYVPYVENIWWQFMELERIRFLELMQDKEKWESFSSFWLRLDQNTRRKMSREKMDVVLNVAAKIFFVLRQGTSTLMMDSLYSGWKTIEEETKKKKNRQVQMDNVELPAGPAPIVSVDQDMFVLVDDLLVLMKRTVMAPLIPIKEEKGSQNPSKVGDVGEEYSKEAIGRDESRLTEVGRRTMEMLVLAHIYS…	963	108133	8.33	56.1	66.92	-0.768
BnaC07T0352100ZS	MDSQKRSLGFLSLAFLFITCSSAEFLIQQVTEGRGTENNSSYNLQANLGVTRVLREERPSSKIVTIAGYSVIKERTEVYESSVFEAAGYKWRLVMYMNGNKNDGGNGYISLYVRMEETESLPYGWEVNVDLKLFVHNPKQHKYLAVTDGAVKRFTAAKKEWGFGQLISLATLQNANQGYIVQDTCSFGAEILIVKPAEKQEKVTFISNPPNNVFTWKILRFSTLEDKFYYSDDFLVGDRYWRLGFNPKGDGDGRPHALPIYLYAQGFRPNAVVTNTWGAVNLRLKNQRSSNHRQLYSAAWYPIRSDYGVGVNNIILMKDLKDTSKGYLVNDAIVFEAEMVKVSVTNIVPV	350	39638.1	8.91	32.22	85.46	-0.284
BnaC07T0352300ZS	MDSQKRSLGFLSLAFLFITCSSAEFLIHQVTEGRETENNSSYSLQSNLGVTRVWRDDRPSSKIVTIAGYSVIKGRGEPYESSVFEAAGYKWRLVLYVTGNKNDGGNGYISLYVRMEETESLRYGWEVNVDLKLFVHNPKQHKYLTVTDGAVKRFNAAKKEWGFGQLISLATFENTNQGYIVQDTCSFGAEILIVKPANQQEKVTFISNPPNNVFTWKILRFSNLEDKFYYSADFLVGDRYWRLGFNPKGSGGGRPHALPIFLYAQGFRPNAVATNTWGAVNLRLKNQRSSNHKQLYSAAWYPIRSGYGVGVNNIILMADLKDTSKGYLVNDAIIFEAEVVKVSVTNIVPV	350	39401.7	9.23	29.4	84.63	-0.262
BnaC07T0542300ZS	MEDHPDEESFEVQEIRRFLSLTFIVHSLIFMGILVVRHSHSLEYLHRDETGVSIPSDSETSAQNLRWIKRKRKRKRKRRYSFFPWKIYSDVFEAGGLVINDVADANDLPSGWSRYSPFSLAVVNQSNTNYSITRETTQDFSVKSKDWGFESFMNLSDLHDHTLGYLLDDTILVEAELWKVRQTEEEALFNTLKLILQVETKTPVAVRQTELKSSFREGGRASSCCYDYCKTYEEEEERFRFNNCVTFVG	249	29141.7	5.59	52.87	76.27	-0.523
BnaC08T0009500ZS	MTETVNEDSGVGRSVEASSNGHHSLSGESLSLSKWRSSAQVENGTPSTSLSYWDTDDDEDHGLKPSQLFGKHKWKIEKFSEIKKRELRSNYFEAGGYKWYILIYPQGCDVCNHLSLFLCVANHDKLLPGWSHFAQFTIAVVNKDPKKSKFSDTLHRFWKKEHDWGWKKFMESTKLQDGFIDDSDSLTIEAQVQVIRERVDRPFRCLHCGYRRELVRVYLSNVEQNCRRFVEEKRSKLGRLIEDKARWTSFGVFLVRDGPKL	261	30372.3	8.63	42.86	69.77	-0.704
BnaC08T0382000ZS	MVSEAGNKFIWVIKDFSSLQSWRIYSDEFLIGGFKWCLIAYPKGSKVDCLSLYLGVADHESLPLGWRRNTKFSLKVVNQFSDKSSILREATDWYNQKTPSFGFTKFLPLAKLHSKDGGFLVNDELKIVAEVAYVRCIFEKHPDFASNVLSNNQHLKSTYMNVLLELIETLCQLPEKLSDDDLAEASAAVLYLSQVGLKVDWLEEKLEELKEKKKKMYTGKAQLQRMEEELQNLTKKCSDLEDLVKKQNVALSFSDVV	257	29421.9	6.15	31.73	95.18	-0.247
BnaC08T0382100ZS	MEWGSVSFPGFPSLRNKDGGTLVNDEVKILAEVDVLESIDKLYIPKKLEKTTIPQRTFSNKVNGFQVNGFQVLPSQVETVRSIFERHPNIAVGFHSKNQHLRKACMNSLLCLIETMCQSLQELSSEDLVQADVALTYLKDSGFKLDWLEMKLDQVKVNKEKEMTCLAILQETEENLLNLKQKCSEVKAELAETKTPLNSLSLCGFLDPQVTMSREHKRIMLLLQRAADKLNLAVHNIAESEKYFLDSAAEYGNKASNLESSGRDVSWYLQMKERCQEAAKEYTNTRHVALRVVLRHFVFCLLSPRFHNYYCSFVLNSTYHITSMENLNKRKFAWLIKNFSSLPSDKLYSAPVLISGFYWDVFTYPKGYKGGDSLVVSLAVTDGQSLPSGWARYVKFRLT…	575	65433.1	6.03	39.43	92.03	-0.253
BnaC08T0382200ZS	MAKQVCKKFAWLINDFSTLQTDIHYSAPILIGDCKWFLFIDPTKDYVNSLYMGLNIHNSESLPSGWRRYVKLRLSVAKQYSGELALLNDLHLWFDQKKLGFRFSTNVSLTKLLDEKEEFQVDGKLMIVAEVEVHQVIGTYDCSEESQCAYESQDSIDVNGFQVLPSQVKIVSCIFERHPDIAVGFRSKNQLLRKTSMNFLLNLIETLCQSLRDLSTEDLEDADIALTYLKDVGFEVDWLEWILDDVKEKKDKEQSSLVRLREMNDSLLKLKQKCSKLDALAKKEEAELSATRTPLSFYDVV	301	34702.8	5.14	42.92	98.74	-0.24
BnaC08T0426600ZS	MKKQSSSDAVSSSSSAIDLSHPPSSSSSEKPLCSSSISPAEDHQVGSSRDGSGGAQEIVAIDRRGEYTAVCRWTVENFTRVKAKALWSKYFDVGGYDCRLLVYPRGDSQALPGYISIYLQIMDPRGTSSSRWDCFASYRLSIVNHVDESLTIHKDSWHRFSSKKKSHGWCDFTLNSSVLDPKMGFLFNNDSLLITADILILNESVSFSRDSNSDSGSLFKEPGPLPDVLSGKFTWKVNNFSLFKEMIKTQKIMSPVFPAGECNLRISVYQSVVNSQEYISMCLESKETDKTMASDRSCWCLFRMSALNQKPGCAHMHRDSYGRFAADNKNGDNTSLGWNDYMKMSDFVNPESGFLLDDTAVFSTSFHVIKEFSSFTKNGGLVLGRNNGNGSRKSDAHMG…	1692	190106	5.29	47.4	81.48	-0.402
BnaC08T0460400ZS	MDGQKWSLGFISLAFLFITCSSAELLIQQVTGGRGTEINSSYSLEANLGVTRVFRDGRPSSKILTIAGYSVIKGRPEYYESSAFEAAGYKWMEETESLPYGWEVNVDLKLFVHNPKQHKYLVVTDGAVKRFNAAKKEWGYGQLISLATFQNTNQGYIVQNACSFGAEIFIVKPAEQQEKVTFISNPPNNVFTWKVLRFSSLEDKFYYSDEFLVGDKILVRFNQKGDGDGRPHALPIYLYAQGFRPNAVATTTWGAVNLRLKNQRGSNHRQLYSAAWYPVRSDYGLVNDAIVFEAEIVKVSVTNIVPA	307	34507.1	8.64	29.67	84.46	-0.212
BnaC09T0001900ZS	MVRVFKSRHRTSHLFKIDNFSLFKKYQLEKVNSSVFDLGGHKWTLRVFPNGRKNASGHYVSIFLMSQASVNVKIEYELFVVSQLEQKWESSGHREFGIHPKPTGKGNPKLISLVDLERNGYLIGDSCMCGVKLHGIEPAESGTAECFSLIEKPLNNKVTWMMTRFSSFDPEKAHHSHEFVVGNRKWRIQVHPRGFEEEKDESFSVYLLGEGFINNASKTETYAKFKLRVLDQVNRNHVEKTCSGWLETSKGFADFMCLTKLVEPYLVNDKLYVGVDFEVVSVATYC	286	32817.6	8.76	27.38	76.89	-0.357
BnaC09T0005900ZS	MSMNPKGDKGKNGLSVYVDASAFLPNTAVSSIYEKFKLRLLNQKSTNHVEKPFLCERESGDSYGKAELISLEELKDESKGYLVKDTIVLEAVFKLFTYVSSCLLMFQNVLLFVYVCVMCCLIMDQLVSK	129	14540	6.57	13.81	99.61	0.128
BnaC09T0049700ZS	MDSHKRSLGFISLAFLFITCSSAEFLIQQVTEGKGTENNSSYNVEANLGETRAFREERPSSKIVTIAGYSVIKGRFEPYESSVFEAAGYRWRLVLYVIGNKNDGGAGHISLYVRMEETESLPYGWEVNVDLKLFVHNPKTHKYLTVTDGTVKRYNAAKKEWGFGKLISLSIFENTNNGYIVQDTCSFGAEILIVKPAEIQEKVTFISNLQTMFSLGRYFVSPAWKINFTILPIFSLETDTGD	242	27279	6.13	31.18	85.37	-0.162
BnaC09T0049800ZS	MENRTWSLRVICFVFFFITSSSAELLIRQVLNLSFAYIKVTKHRLTRVLRNQRPSSKIVTIGSFSVIRERSEPYESSVFEASGYKWRLILYVTGNKNDGGNNHVSLYVRIEDTESLPTGWEVDVDLKLFVHNARQRQYLTVSDETVKRYNQGYREWGFAQLIPLSTFHNPSQGYIVQDTCSFGAEIFIVKPVKQQERVTFVSNPPNNVFTWRLLHFSTLQNKFYNSPNFLVGDRYWRLETNPRGVGPGAPHLPFNLEAQGFRPNAVATTTWGAVNLRLRDQLGSNHRLGYSAAWYPIRPGYKVGLNIIYIRDLRGGYLVNDSIVLEAEMVMVSVTNIVPI	340	39081.6	9.64	28.41	90.76	-0.218
BnaC09T0049900ZS	MENGRWSLRVICFAFFFIITSSSAEFLIQQVTEYNSSYNLNANLGVTRELRTERPSSKIVTIGNFSVVMERFEPYESSVFEASGYKWRLILYVTGNKDDGGNNHVSLYVRIEDTESLPTGWEVNVDLKLFVFNARRGKYLTVTDEAVKRYNQGNREWGFGQLIPLSTFRNPNQGFIVQNTVSFGAEIFIIRPVGQQERVSFVSNPPDNVFTWRILRFSSLEDKIYYSSEFLVGDRFWRLGFNPKGEGEGKPHAIPIFLYAQGFRPNAVETSTWGAVNLRLRHQLGSNPKRASSAAWYPIQPGHREGVSNIILRKDLQDGYLVKDSIVFEAEMVRVSVTNIVPV	343	39183.4	8.83	32.79	84.87	-0.259
BnaC09T0186300ZS	MEDHKPTTFTFEIDNFSEKETVISSPTFSSGGCQWYANVYPKGNGIEDHLAVYLQVANYGSLQLGWKRRAKFSFVLLNQSGKEFYKSTELCNLYCAQVSGWGIPKVLTLKKLKEKGFVEKNKLIVKVQVQVLEVVNEAEVTGNETMDVKGFQVLYSQVVQVSWIFVNHPDIALNFKPKSHLVKTTYMNLLLKLIEKLDKLPQSFSETELRNTRTELVDLTETGFKLDWLKEKLDEISLEWKKTSEASRIQELEQHNKNLKAELNKEKIKSATSAAKVLWLEQTVSNLKTKQNKKPKLSPN	300	34395.6	9.03	33.45	89.27	-0.457
BnaC09T0422500ZS	MWDQRPSFRFEIDNFSDKKAVITSKDFVAGGCEWYLAVHPKGNYNDQLCLFLYVANRKSLRTGWNRSAKYYFLVLNDSNKKLYKSSILGKTLFCAENPARGTRKTLPLSKFQEKGFLEKDKLIIEVYINVVEAFDGKGEEDINGFQVFAAHVASVKKIFAETEYKNTLSNACSKLSDLAEVGVKLDWLKSKFDEVSFKRKNADDGADDESLVQQLEERIKNLELMVSGFKKDCSKSKSNMKKSHAADECRFQKLEESVKNLELMELGLKLDSLKSKLEEVSLEKKISHDADESRAKLLEGRVKNIELMETASKLDSLKLKLEEIAFERKKSYDADESRVRQLEERIKNIELMDLGFKLDCVNTKLDNADESRVQQFEERLRDMSRNVGFTLNFLNTKIE…	450	51882.9	5.6	33.97	82.76	-0.649
BnaC09T0475000ZS	MLFGSRIVDGHPRRFLDLRRNLPSRYRHPSRKPSTASHEFKIRSYSLTKGLGVGKFVASETFNVGDYTWAIYFYPDGKSPEDNSSYVSLFIALASEGADVRALFELTLVDQSGNGKHKVHSHFGRALESGPYTLKYRGSMWGYKRFFNKSTLESSDYMKDNSLLVQCRVGVVKSCTEGQRNYNIPVPVSNLGQQFGNLLESGKGCDVTFEVDGETFSAHKLVLAARSPVFRAQLFGPLRDRNTDRIEIEDMESPIFKVLLHFIYWDELPDMQELMGIDSKSASTLVAQHLLAAADRYALERLKVICESRICEGITVNTAATTLALAEQHHCFQLKAVCLKFVSLPENLKAVMQTDGFDYLKKSCPSLLTELLKYVARLGEHSVSASGYRKEMFADGCDA…	409	46011.5	8.81	36.94	82	-0.297
BnaC09T0550400ZS	MENQKQTSCFSFEIDNFWEKINAIRSPRFLSGGCEWFVELYPKGMIVEDHYVSLFLFANPETLRLGWKRRASFSFILLNQSGKELGRRRPEFCERLFCAYCTGWGRSKELPLKKLKEKGSLENSKLIVKVEIQVHEVVDEGGITGKEMVDVWGFRVLCSQAIPVSRLFQTHRDIAANFRQKSELVKTAYMNHLLGLIETLNKPPNSFTDAELSNARIELIDLTQAGFKTKLNEIFLERKKANAHVQKTVDEHSKVELVNMEEMVTSQGWLVRSWNEWKVRLGYAHHVRYEQLNLKTPFL	299	34791.1	8.92	37.19	86.35	-0.37
BnaC09T0582400ZS	MTILTPPPGDQQEDEEMLVPHSDLVDGTAQPMEVSETEAAVSTVENQQPAEDPPTLKFTWTVPNFSRQNTRKHYSEVFVVGGYKWRILIFPKGNNVDHLSMYLDVADAATLPYGWSRYSQFSLAVVNQIHTRYTIRKETQHQFNARESDWGFTSFMPLSELYDPSRGYLVNDTVYVEAEVAVRKVLDYWSYDSKKETGFVGLKNQGATCYMNSLLQTLYHIPYFRKAVYHMPTTENDAPTASIPLALQSLFYKLQYNDTSVATKELTKSFGWDTYDSFMQHDVQELNRVLSEKLEDKMKGTVVEGTIQQLFEGHHMNYIECINVDYKSTRKESFYDLQLDVKGCKDVYASFDKYVEVERLEGDNKYHAEEHGLQDAKKGVLFIDFPPVLQLQLKRFEYD…	1116	130793	5.56	42.05	77.95	-0.659
AT2G41980.1	MAPGGSALKEALESNSTGVDYEVKMAKVEANSKPTKSGSGSIGKFHSSNGVYELLECPVCTNLMYPPIHQCPNGHTLCSSCKLRVQNTCPTCRYELGNIRCLALEKVAESLEVPCRYQNLGCQDIFPYYSKLKHEQHCRFRSYSCPYAGSECSVTGDIPTLVDHLKDDHKVDMHDGCTFNHRYVKSNPHEVENATWMLTVFNCFGRQFCLHFEAFQLGMAPVYMAFLRFMGDENEAKKFSYSLEVGAHSRKLTWQGIPRSIRDSHRKVRDSQDGLIIPRNLALYFSGSDKEELKLRVTGRIWKEE*	305	34557.4	7.85	37.58	68.07	-0.469
AT3G13672.2	MEPRINDLQVESRVHELLDFPVHTNQISSAIYECPNDHIENPKKKPYNCPHSGAKCDVTGDIQRLLLHLRNDHNVEMSDGRSFSHRYVHHDPKHLHHATWMLTVSYITDYLALFLQLCEFLSFNPLETMQLLDCCGRKFCLYFEAFHLRKTPMYMAFMQFMGDEEEAMSFSYSLQVGGNGRKLTWQGVPRSIRDSHKTVRDSQDGLIITRKLALFFSTDNNTTDKELKLKVSGRVWREQPVSI*	243	28321.3	6.7	40.69	76.58	-0.479
AT3G58040.1	MAPGGSALKEVMESNSTGMDYEVKTAKVEVNNNKPTKPGSAGIGKYGIHSNNGVYELLECPVCTNLMYPPIHQCPNGHTLCSNCKLRVQNTCPTCRYELGNIRCLALEKVAESLEVPCRYQNLGCHDIFPYYSKLKHEQHCRFRPYTCPYAGSECSVTGDIPTLVVHLKDDHKVDMHDGCTFNHRYVKSNPHEVENATWMLTVFNCFGRQFCLHFEAFQLGMAPVYMAFLRFMGDENEAKKFSYSLEVGAHGRKLTWQGIPRSIRDSHRKVRDSQDGLIIPRNLALYFSGGDRQELKLRVTGRIWKEE*	308	34993	8.27	32.73	68.96	-0.478
AT3G61790.1	MDLDSMDCTSTMDVTDDEEIHQDRHSYASVSKHHHTNNNTTNVNAAASGLLPTTTSVHELLECPVCTNSMYPPIHQCHNGHTLCSTCKARVHNRCPTCRQELGDIRCLALEKVAESLELPCKHMSLGCPEIFPYYSKLKHETVCNFRPYSCPYAGSECSVTGDIPFLVAHLRDDHKVDMHSGCTFNHRYVKSNPREVENATWMLTVFHCFGQYFCLHFEAFQLGMAPVYMAFLRFMGDETEARNYNYSLEVGGYGRKLIWEGTPRSVRDSHRKVRDSHDGLIIQRNMALFFSGGDRKELKLRVTGRIWKEQQQSGEGGGACIPNLS*	326	36946.8	6.46	45.69	64.88	-0.477
AT4G27880.1	METDSMECVSSTGNEIHQNGNGHQSYQFSSTKTHGGAAAAAVVTNIVGPTATAPATSVYELLECPVCTYSMYPPIHQCHNGHTLCSTCKVRVHNRCPTCRQELGDIRCLALEKVAESLELPCKFYNLGCPEIFPYYSKLKHESLCNFRPYSCPYAGSECGIVGDIPFLVAHLRDDHKVDMHAGSTFNHRYVKSNPREVENATWMLTVFHCFGQYFCLHFEAFQLGMGPVYMAFLRFMGDEEDARSYSYSLEVGGSGRKLTWEGTPRSIRDSHRKVRDSNDGLIIQRNMALFFSGGDRKELKLRVTGKIWKEQHSPDSGLSIPNLSSS*	327	36574.4	6.75	43.8	66.48	-0.37
AT5G53360.1	MDILYVQPVNQECIIALEKVAESLELPCKYYNLGCLGIFPYYSKLKHESQCNFRPYSCPYAGSECAAVGDITFLVAHLRDDHKVDMHTGCTFNHRYVKSNPREVENATWMLTVFQCFGQYFCLHFEAFQLGMAPVYMAFLRFMGDEDDARNYTYSLEVGGSGRKQTWEGTPRSVRDSHRKVRDSHDGLIIQRNMALFFSGGDKKELKLRVTGRIWKEQQNPDSGVCITSMCSS*	233	26709.5	6.7	40.99	69.01	-0.357
BnaA06T0241900ZS	MAPGGSTYKEALKSNWIGLAYEVRMSPLEKSVQARAMVFMSFSNVRFAQISCILQLIRFVNFPIMSQWPHVMFKLQTTSAEHVHPTCRYELGNIRCLALEKVAESLEVSCRYQSLGCHDIFPYYSKVKHEQHCSISKTIIKSICIVVALSTTVNVKSNPQEVENATWMLTVFNFFGRQFCLHFEAFQLGTAPVYMAFLRFMGDENETKKFSYGLEVGAHSRKLTWQGIPRSIRDGHRKVRDSHDGLIIPRNMALFFSGSDKEERKLRVTGRIWREE	276	31775.8	9.27	34.67	80.51	-0.172
BnaA06T0242500ZS	MAPGGSTYKEALKSNWIGLAYEVRMSPLEKSVQARAMVFMSFSNVRFAQISCILQLIRFVNFPIMSQWPHVMFKLQTTSAEHVHPTCRYELGNIRCLALEKVAESLEVSCRYQSLGCHDIFPYYSKVKHEQHCSISKTIIKSICIVVALSTTVNVKSNPQEVENATWMLTVFNFFGRQFCLHFEAFQLGTAPVYMAFLRFMGDENETKKFSYGLEVGAHSRKLTWQGIPRSIRDGHRKVRDSHDGLIIPRNMALFFSGSDKEERKLRVTGRIWREE	276	31775.8	9.27	34.67	80.51	-0.172
BnaA03T0335000ZS	MDFSIPRNNCIKSLQNGRKCTTISMKRYLIQQSLQLYVQLLRIKMITLYTAIQCSNDYTGEVNNDKENPYNCPYSGSKCTATGDTQWLLQHLRNDHHVEMHDGRSFSHRYVHHNPKHLHHATWMLTLLDCYGRQLCLYFEAFHLKKTPMYIAYMQFMGDEEEATSFSYTLEISGNGRKMTWQGVPRSIRDSHKTVRDSQDGLIITRKLALYFSADNSNSKELKLKISGCVWREH	234	27381.2	8.94	35.05	72.09	-0.609
BnaC03T0402100ZS	MEPRINHLQIESQVHELLDYPVCTNQITSTIYQCSNDYTGEVNNDKEKPYNCPYSGSKCTVTGDIRWLLQHLRNDHHVEMHDGRSFSHRYVHHNPKHLHHATWMLTLLDCYGRQFCLYFEAFHLKKTPMYIAYMQFMGDEEEATSFSYILEISGNGRKMTWQGVPRSIRDSHKTVRDSQDGLIITRKLAMFFSADNTNSKELKLKISGRIWREH	214	25227.5	7.25	39.39	68.32	-0.686
BnaC09T0624200ZS	MEPRINHLQIESQVHELLDYPVCTNQITSTIYQCSNDYTGEVNNDKEKPYNCPYSGSKCTVTGDIRWLLQHLRNDHHVEMHDGRSFSHRYVHHNPKHLHHATWMLTLLDCYGRQFCLYFEAFHLKKTPMYIAYMQFMGDEEEATSFSYILEISGNGQKDDMAGSA	165	19308.6	5.85	43.47	63.82	-0.652
BnaA04T0026200ZS	MAPGGSALKEVLESNSTGMDYEVKTTKVEVSNSNNSKSTKSGGAGTGKYGMHSNNGVYELLECPVCTNLMYPPIHQCPNGHTLCSNCKARVQNTCPTCRYELGNIRCLALEKVAESLEVPCRYQSLGCHDIFPYYSKLKHEQHCRFRPYACPYAGSECLVTGDISTLVVHLKDDHKVDMHDGCTFNHRYVKSNPHEVENATWMLTVFNCFGRQFCLHFEAFQLGMAPVYMAFLRFMGDENEAKKFSYSLEVGAHGRKLTWQGIPRSIRDSHRKVRDSQDGLIIPRNLALYFSGGDRQELKLRVTGRIWKEE	311	35139	8.27	38.02	67.36	-0.474
BnaA09T0533600ZS	MAPGGSALKEVLESTSTGMDYEVKMAKVESNNTNNKPTKSSSAGVGKYGMHSNNGVYELLECPVCTNLMYPPIHQCPNGHTLCSNCKARVQNTCPTCRYELGNIRCLALEKVAESLEVPCRYQSLGCHDIFPYYSKLKHEQHCRFRPYACPYAGSECSVTGDIPTLVVHLKDDHKVDMHDGCTFNHRYVKSNPHEVENATWMLTVFNCFGRQFCLHFEAFQLGMAPVYMAFLRFMGDENEAKKFSYSLEVGAHGRKLTWQGIPRSIRDSHRKVRDSQDGLIIPRNLALYFSGGDRQELKLRVTGRIWKEE	310	35120.1	8.27	40.63	66.65	-0.479
BnaC04T0294100ZS	MAPGGSALKEVLESNSTGMDYEVKTTKVEVNNSNNSKSTKSGGAGTGKYGMHSNNGVYELLECPVCTNLMYPPIHQCPNGHTLCSNCKARVQNTCPTCRYELGNIRCLALEKVAESLEVPCRYQSLGCHDIFPYYSKLKHEQHCRFRPYACPYAGSECSVTGDITTLVVHLKDDHKVDMHDGCTFNHRYVKSNPHEVENATWMLTVFNCFGRQFCLHFEAFQLGMAPVYMAFLRFMGDEHEAKKFSYSLEVGAHGRKLTWQGIPRSIRDSHRKVRDSQDGLIIPRNLALYFSGGDRQELKLRVTGRIWKEE	311	35177	8.27	37.16	66.11	-0.496
BnaC08T0380500ZS	MAPGGSALKEVLESTSTGMDYEVKIAKAEANNNNNKPTKSGIAGSGKYGMHSNNGVYELLECPVCTNLMYPPIHQCPNGHTLCSNCKARVQNTCPTCRYELGNIRCLALEKVAESLEVPCRYQSLGCHDIFPYYSKLKHEQHCRFRPYACPYAGSECSVTGDIPTLVVHLKDDHKVDMHDGCTFNHRYVKSNPHEVENATWMLTVFNCFGRQFCLHFEAFQLGMAPVYMAFLRFMGDENESKKFSYSLEVGAHGRKLTWQGIPRSIRDSHRKVRDSQDGLIIPRNLALYFSGGDRQELKLRVTGRIWKEE	310	35071	8.27	38.69	67.61	-0.485
BnaA04T0009100ZS	MDLDSMDCTSTIDVTDDDEEIHQDRHSYASFSKHHSNNNTNANAASEFSDKAMIIFGQNTYTMFPDLYSVDRFYG	75	8580.17	4.27	29.3	45.6	-0.78
BnaC04T0266200ZS	MDLDSMDCTSTIDVSDDEEIHQDCHSYASVSKHHSNNNTNPNAASGLLPTTTSVHELLECPVCTNSMYPPIHQCQNGHTLCSTCKNRVHNRCPTCRQELGDIRCLALEKVAESLELPCKYMSLGCPEIFPYYSKLNHETVCDFRPYSCPYAGSDCSVMGDIPFLVAHLRDDHKVDMHSGCTFNHRYVKSNPREVENATWMLTVFYCFGEYFCLHFEAFQLGMAPVYMAFLRFMGDETEARNYNYSLEVGGYGRKLIWEGTPRSVRDSHRKVKDSHDGLIIQRNMALFFSGGDRKELKLRVTGRIWKEQQHSGEAGGGGAFIPNLS	325	36779.5	6	44.36	65.08	-0.449
BnaC06T0233000ZS	MDLDSMDCASTIDVTDDEEIHQDRHSYTSVSKHHSNNSNANAASGLLPTTTSVHELLECPVCTNSMYPPIHQCHNGHTLCSTCKNRVHNRCPTCRQELGDIRCLALEKVAESLELPCKYMSLGCPEIFPYYSKLKHETVCNFRPYNCPYAGSECSVMGDIPFLVAHLRDDHKVDMHSGCTFNHRYVKSNPREVENATWMLTVFHCFGQYFCLHFEAFQLGMAPVYMAFLRFMGDETEARNYNYSLEVGGYGRKLIWEGTPRSVRDSHRKVRDSHDGLIIQRNMALFFSGGDRKELKLRVTGRIWKEQQQSGEGGGGACIPNLS	323	36632.4	6.4	46.61	65.48	-0.476
BnaA01T0172900ZS	MDMDSMESSTRSVQNDEIHHNGTFHFSSTKSHGGGGAASPAVVTNIVGPTATSVYELLECPVCTCSMYPPIHQCHNGHTLCSTCKVRVHNRCPTCRQELGDIRCLALEKVAESLELPCKFYNLGCPEIFPYYSKLKHESLCNFRPYGCPYAGSECGVVGDIPFLVSHLRDDHKVDMHAGSTFNHRYVKSNPREVENATWMLTVFHCFGQYFCLHFEAFQLGMGPVYMAFLRFMGDEEEARSYSYSLEVGGSGRKLTWEGTPRSIRDSHRKVRDSNDGLIIQRNMALFFSGGDRKELKLRVTGKIWKEQHSPDSGLFMPNLSS	322	36215.1	6.77	48.13	64.44	-0.381
BnaA03T0500800ZS	METESMEFESSMNEGTHHFSSTKTHAVVTNIVGPAATSVYELLECPDCTFSMYPPIHQCQNGHTLCSTCKVRECTTVVPRVDKSSEIFDV	90	9989.22	4.97	47.89	58.33	-0.242
BnaA08T0165800ZS	METESMDCESSTRSITNDNGTYHFSSTKNHAGAAAVVTNIVGPTTTAAATSVYELLECPLCTFSMYPPIHQCHNGHTLCSTCKVRVHNRCPTCRQELGDIRCLALEKVAESLELPCKYYNLGCPEIFPYYSKLKHESLCNFRPYSCPYAGSECGVVGDIPFLVSHLRDDHKVDMHAGSTFNHRYVKSNPREVENATWMLTVFQCFGQYFCLHFEAFQLGMGPVYMAFLRFMGDEEEARSYSYSLEVGGSGRKLTWEGAPRSIRDSHRKVRDSNDGLIIQRNMGSLLLRR	289	32606	6.66	46.87	67.13	-0.342
BnaC01T0221500ZS	METDSMESSTRSVQNDEIHHNGTFHFSSTKSHGGGGGASPAVVTNIVGPTATSVYELLECPVCTCSMYPPIHQCHNGHTLCSTCKVRVHNRCPTCRQELGDIRCLALEKVAESLELPCKFYNLGCPEIFPYYSKLKHESLCNFRPYGCPYAGSECGVVGDIPFLVSHLRDDHKVDMHAGSTFNHRYVKSNPREVENATWMLTVFHCFGQYFCLHFEAFQLGMGPVYMAFLRFMGDEEEARSYSYSLEVGGSGRKLTWEGTPRSIRDSHRKVRDSNDGLIIQRNMALFFSGGDRKELKLRVTGKIWKEQHSPDSGLFMPNLSS	322	36185	6.77	48.52	64.13	-0.396
BnaC07T0479200ZS	METESMDCESYGPHHFSSTTKTHAVVTNTVGPAATSVYELLECPVCTFSMYPPIHQCQNGHTFCSTCKVRVHNRCPTCRQELGDIRCLALEKVAESLELPCKYFNLGCPEIFPYYSKLKHESLCNFRPYGCPYAGSECGVLGGIPFLVAHLRDDHKVDMHAASTFNHRYVKSNPREVENATWMLTVFHCFGQYFCLHFEAFQLGMGPVYMAFLRFMGDEEEARRYSYSLEVGGSGRKLTWEGTPRSIRDSHRKVRDSNDGLIIQRNMALFFSGGDRKELKLRVTGKIWKKLHSPDSGVCMPNMSS	305	34616.6	7.85	43.18	63.57	-0.352
BnaC08T0174200ZS	METESMDCESSTRSIPNDNETYHFSSTKKHAGAAAAVVTNIVGPTSTAAATSVYELLECPVCTFSMYPPIHQCHNGHTLCSTCKVRVHNRCPTCRQELGDIRCLALEKVAESLELPCKYYNLGCPEIFPYYSKLNHESLCNFRPYSCPYAGSECGVVGDIPFLVSHLRDDHKVDMHAGSTFNHRYVKSNPREVENATWMLTVFQCFGQYFCLHFEAFQLGMGPVYMAFLRFMGDEEEARSYSYSLEVGGSGRKLTWEGTPRSIRDSHRKVRDSNDGLIIQRNMALFFSSGDRKELKLRITGKIWKEQHSPDSGLCIPNLSS	321	36193	6.53	45.06	66.51	-0.379

## Sheet: Supplementary Table S4
Supplementary Table S4.1. The expression level of TC1a in different tissues
Rosette leave	Cauline leaves	Flower	Stem	Silique	Root
0.876707	1.7227	4.25918	2.56996	5.7241	0.00379636
1.10316	1.92585	4.42883	2.35208	5.52386	0.00445339
1.03397	2.14865	3.88131	2.70733	4.93258	0.00412509
Supplementary Table S4.2. The expression level of TC1a in knockout plants
WT	TC1a #2-8	TC1a #2-14	TC1a #2-15	TC1a #2-19	TC1a #3-16	TC1a #3-17
1.11238	0.0244555	0.0272879	0.0145445	0.0211111	0.0324525	0.0220479
0.99217	0.0151311	0.00681646	0.025455	0.0200044	0.0312425	0.0389015
0.969044	0.0212222	0.019907	0.0312122	0.101824	0.0244245	0.0155987
Supplementary Table S4.3. The expression level of TC1a in overexpressing plants
WT	p35S::TC1a #1	p35S::TC1a #2	p35S::TC1a #3
0.876707	27.5918	17.227	67.241
1.10316	27.2883	19.2585	69.6386
1.03397	30.8813	21.4865	63.3258
Supplementary Table S4.4. RT-qPCR analysis of sucrose and starch metabolism related genes in mutants
Gena Name	WT	p35S::TC1a #3	TC1a# 2-14	TC1a# 3-17
APS1	1.01259	0.420537	10.4529	8.54235
	0.985405	0.351246	9.4521	5.02438
	1.20112	0.24124	12.0457	7.52135
BAM6	0.984279	7.28461	0.714528	0.983274
	1.04245	6.30382	0.456641	0.752452
	0.971807	8.30594	0.638525	0.642454
SPS4F	1.08578	6.24278	0.721458	0.824521
	0.975242	7.45279	0.645278	0.522785
	0.968963	8.4259	0.542878	0.400044
APL3	1.22409	0.322979	5.96317	7.14206
	0.892046	0.283294	4.65171	5.69397
	0.9158	0.457143	6.5823	6.70035
SPS1F	1.03727	15.1234	0.437823	0.340796
	0.954715	12.4242	0.474718	0.329025
	1.0098	14.8725	0.586743	0.386259
SPP2	1.08406	20.2552	0.945245	1.10143
	0.950537	19.4245	0.824524	0.874225
	0.970463	18.4042	1.30425	1.02452
CWINV2	1.05114	0.524525	5.95435	7.45254
	1.01452	0.492452	7.45245	8.45245
	0.894524	0.345345	6.45242	6.45245
CWINV4	1.04525	0.352542	10.4251	8.54245
	0.982453	0.578254	9.24042	4.54545
	0.993245	0.450423	11.4121	6.45258
SS1	1.10457	0.587124	12.542	10.5427
	0.902354	0.235462	13.012	8.20425
	0.898541	0.39872	10.4102	9.14354
GBSSI	0.987524	0.652452	10.5425	11.5254
	1.08453	0.514525	8.45245	10.4524
	0.995245	0.345252	9.54604	12.4522
AMY1	0.978726	5.12425	0.825425	1.54533
	1.04525	4.97452	0.567886	0.978525
	1.10452	5.04525	0.975275	1.04245
BMY1	0.980635	6.42554	1.21748	0.527828
	0.99962	8.45328	0.954253	0.924533
	1.02014	7.52453	0.847526	0.428792

## Sheet: Supplementary Table S5
Supplementary Table S5. Plant phenotype data statistics
Root length/cm							Plant height/cm
	WT	p35S::TC1a #3	TC1a #2-14	TC1a #3-17				WT	p35S::TC1a #3	TC1a #2-14	TC1a #3-17
1	3.02	1.7	2.98	2.45			1	32.4	24.5	34	33
2	2.78	1.65	2.75	3			2	33.1	23.9	33.5	32.3
3	2.84	1.7	2.56	3.05			3	32.4	24.3	31.8	31.7
4	2.88	1.5	2.59	3.08			4	32.1	24.7	32.7	32.6
5	3.02	1.76	2.67	2.68			5	33.8	23.6	32.3	32.1
6	3.14	1.58	2.87	2.59			6	32.1	24.5	29.8	32.2
7	3.01	1.65	2.86	2.58			7	30.4	24.8	29.7	31.9
8	2.59	1.87	2.58	3.12			8	32.2	24.5	32.3	32.3
9	2.68	1.79	2.86	2.68			9	32.4	24.1	31.5	30.5
10	2.88	1.59	2.86	3.02			10	31.9	23.8	33	32.1
11	3.18	1.84	2.92	2.75			11	32.3	23.7	33	29.8
12	2.64	1.78	2.74	2.74			12	30.6	23.8	33.2	29.9
13	2.88	1.94	2.94	3.01			13	32.7	23.6	33.8	32.6
14	2.74	1.89	3.14	3.01			14	32.9	24.5	31.3	32
15	3.11	1.74	2.97	2.99			15	32.7	23.3	31.4	32.5
16	2.95	1.84	2.64	3.03			16	33.2	23.5	33.2	32.6
17	2.75	1.77	3.04	2.78			17	33.6	24.5	31.4	33.1
18	3.07	1.53	2.84	2.96			18	33.5	24.6	32.4	32.6
19	3.17	1.64	2.88	2.72			19	33.6	23.9	33.1	32.5
20	2.74	1.69	2.79	2.69			20	31.1	23.9	32.6	32.7
Silique length/cm							Flowering time/days
	WT	p35S::TC1a #3	TC1a #2-14	TC1a #3-17				WT	p35S::TC1a #3	TC1a #2-14	TC1a #3-17
1	1.88	0.89	2.04	1.8			1	41	46	40	39
2	1.55	1.17	2.05	1.81			2	40	44	40	41
3	2.03	0.86	1.86	1.47			3	39	45	39	41
4	1.63	0.98	1.66	1.8			4	41	45	41	38
5	1.86	0.85	1.85	1.55			5	40	46	39	40
6	1.68	1.06	2.01	2			6	41	44	39	39
7	2.05	0.83	1.63	1.8			7	39	46	40	40
8	1.8	1.22	1.8	1.98			8	40	46	40	41
9	1.86	0.88	1.78	1.9			9	41	45	41	41
10	1.61	1.18	1.86	1.89			10	40	45	41	40
11	1.76	0.93	1.576	1.59			11	39	45	40	40
12	1.87	1.22	1.86	1.88			12	38	45	40	39
13	1.86	1.17	1.62	1.63			13	39	46	41	40
14	2.02	1.14	1.72	1.88			14	41	46	41	40
15	1.55	0.86	1.57	1.76			15	39	44	38	39
16	1.68	1.27	1.75	1.86			16	41	45	40	41
17	1.84	0.83	1.85	1.75			17	40	44	38	39
18	1.79	1.15	1.52	1.86			18	40	46	39	41
19	1.78	0.92	2.02	1.79			19	39	45	39	39
20	1.75	0.91	2.01	1.88			20	39	44	39	41

## Sheet: Supplementary Table S6
Supplementary Table S6. Determination of sucrose and starch contents
Starch content(mg/g)					Sucrose content(mg/g)
	Sseeding stage	Maturation stage				Sseeding stage	Maturation stage
WT-1	5.89275	1.64531			WT-1	0.797973	2.03091
WT-2	5.24362	1.21085			WT-2	0.880304	1.8911
WT-3	5.70874	1.69642			WT-3	0.766308	1.83223
WT-4	5.12606	1.54819			WT-4	0.886637	1.92789
WT-5	6.31698	1.25685			WT-5	0.734642	1.81751
WT-6	6.02564	1.34886			WT-6	0.816973	1.9426
WT-7	5.20273	1.79353			WT-7	0.797973	2.08241
WT-8	5.77008	1.23641			WT-8	0.854972	1.73657
WT-9	5.69852	1.74753			WT-9	0.715643	1.95732
WT-10	5.1465	1.65042			WT-10	0.766308	2.00883
p35S::TC1a#3-1	2.48866	0.669061			p35S::TC1a #3-1	2.87524	5.42311
p35S::TC1a#3-2	2.60111	0.70484			p35S::TC1a #3-2	2.31792	5.93819
p35S::TC1a#3-3	2.16665	0.66395			p35S::TC1a #3-3	2.26726	5.56291
p35S::TC1a#3-4	2.596	0.699728			p35S::TC1a #3-4	2.30526	5.47461
p35S::TC1a#3-5	2.93334	0.679283			p35S::TC1a #3-5	2.90057	5.43782
p35S::TC1a#3-6	2.24332	0.730396			p35S::TC1a #3-6	2.97657	6.37969
p35S::TC1a#3-7	2.97423	0.546391			p35S::TC1a #3-7	2.24193	6.01177
p35S::TC1a#3-8	2.47844	0.725285			p35S::TC1a #3-8	2.24826	5.64386
p35S::TC1a#3-9	2.46311	0.617949			p35S::TC1a #3-9	2.9069	5.3716
p35S::TC1a#3-10	2.29955	0.633282			p35S::TC1a #3-10	2.97023	6.1663
TC1a#2-14-1	7.68679	3.10201			TC1a#2-14-1	0.341989	1.15526
TC1a#2-14-2	7.40567	3.36268			TC1a#2-14-2	0.436985	1.05224
TC1a#2-14-3	8.09058	3.51091			TC1a#2-14-3	0.348322	1.08168
TC1a#2-14-4	8.11613	3.06623			TC1a#2-14-4	0.436985	1.27299
TC1a#2-14-5	7.71235	3.15312			TC1a#2-14-5	0.379987	1.07432
TC1a#2-14-6	7.33411	3.15312			TC1a#2-14-6	0.316656	1.22884
TC1a#2-14-7	8.1928	3.36268			TC1a#2-14-7	0.392654	1.13319
TC1a#2-14-8	7.91168	3.60802			TC1a#2-14-8	0.436985	1.15526
TC1a#2-14-9	7.42612	3.66425			TC1a#2-14-9	0.430652	1.19205
TC1a#2-14-10	8.14169	3.60802			TC1a#2-14-10	0.379987	1.22149
TC1a#3-17-1	7.88613	3.15823			TC1a#3-17-1	0.335655	1.07432
TC1a#3-17-2	7.17567	3.63869			TC1a#3-17-2	0.430652	1.09639
TC1a#3-17-3	8.24391	3.15312			TC1a#3-17-3	0.40532	1.10375
TC1a#3-17-4	7.57434	3.72558			TC1a#3-17-4	0.348322	1.13319
TC1a#3-17-5	7.25745	3.31157			TC1a#3-17-5	0.354655	1.08168
TC1a#3-17-6	7.68168	3.10201			TC1a#3-17-6	0.379987	1.22884
TC1a#3-17-7	7.45678	3.35757			TC1a#3-17-7	0.436985	1.15526
TC1a#3-17-8	7.57945	3.61313			TC1a#3-17-8	0.348322	1.19205
TC1a#3-17-9	7.92191	3.88403			TC1a#3-17-9	0.373654	1.13319
TC1a#3-17-10	8.08547	3.30646			TC1a#3-17-10	0.40532	1.12583

## Sheet: Supplementary Table S7
Supplementary Table S7. Determination of sucrose and starch content after treatment with different light exposure times
Starch content(mg/g)
	WT					p35S::TC1a #3					TC1a#2-14					TC1a#3-17
0h	1.59419	1.80887	1.45619	1.35397	1.57886	0.888844	1.27219	1.36419	1.25174	1.31819	2.43244	2.504	2.53466	2.19732	2.39666	2.33021	2.55511	2.61133	2.83111	2.58066
	1.65553	1.39997	1.76798	1.83442	1.3693	0.791731	1.23641	1.31819	1.21596	0.771286	2.25354	2.60111	2.56022	2.44777	2.40688	2.40177	2.596	2.60111	2.40177	2.3251
4h	2.11554	2.16665	1.97243	2.29443	2.39155	1.60442	1.73731	1.82931	1.62997	1.55842	3.31157	3.46491	3.80225	3.88403	3.42402	3.29624	3.82269	3.44446	3.37291	3.94025
	2.54488	2.34555	2.34044	2.16665	2.44266	1.7782	1.79353	1.73731	1.55842	1.83442	3.42913	3.67447	3.77669	3.58247	3.43424	3.7818	3.72558	3.42402	3.47002	3.88403
8h	3.95048	3.94025	3.87381	3.87381	3.98114	2.54488	2.69822	2.91801	2.65222	2.76467	5.89275	7.02233	5.9643	6.43965	6.69521	6.53676	6.55209	6.66454	5.64741	5.90297
	3.9607	3.67958	3.93003	3.56713	3.57224	2.85667	2.48355	2.43244	2.90778	2.64711	5.66274	6.51121	5.69341	5.97453	6.49587	5.97964	5.8263	6.42943	6.16875	6.44476
12h	6.10231	5.9183	6.04097	6.21475	6.02564	5.65252	6.15853	5.66274	5.1005	5.25384	7.8299	7.84524	8.29503	7.76346	8.27458	7.85546	7.84524	8.19791	8.27969	8.21836
	5.92341	5.97964	6.0103	6.48565	5.97453	5.61163	5.35607	5.0545	5.66274	5.95408	7.96791	8.07013	7.76346	7.97302	8.16725	7.87591	8.02413	8.22347	8.02413	7.79924
16h	7.22678	7.145	7.05811	7.55901	7.86568	6.63899	6.72588	6.62876	7.25745	6.94566	9.11794	8.91349	8.99527	8.78571	8.84193	8.60681	9.42461	9.10158	8.86749	8.8726
	8.01902	7.79924	7.51301	7.51301	7.20122	6.77699	7.45678	6.74121	6.94566	6.74121	8.83682	8.84193	8.84193	8.83171	9.09749	8.26436	8.8266	9.1026	8.92371	9.1026
Sucrose content(mg/g)
	WT					p35S::TC1a #3					TC1a#2-14					TC1a#3-17
0h	1.50538	1.73559	1.4611	1.70145	1.6382	2.54902	2.77672	2.67552	2.96015	2.89058	0.86654	0.84124	0.815939	0.82859	0.803289	0.860215	0.847565	0.84124	0.834915	0.872865
	1.56863	1.41604	1.57495	1.34092	1.55598	2.60595	2.89058	2.6692	2.60595	3.01075	0.86654	0.860215	0.847565	0.815939	0.872865	0.809614	0.815939	0.860215	0.82859	0.84124
4h	1.89121	1.4105	1.50538	1.30297	1.61923	2.27704	2.34029	2.39722	2.36559	2.23276	0.955092	0.986717	0.974067	0.967742	0.936116	0.967742	0.986717	0.993042	1.00569	0.955092
	1.63188	1.32827	1.61923	1.55598	1.57495	2.25806	2.37824	2.22644	2.31499	2.37824	0.999367	0.955092	0.967742	0.993042	0.955092	0.942441	0.955092	0.986717	0.967742	0.974067
8h	1.25237	1.34092	1.51803	1.34092	1.50538	2.72612	2.73245	2.70082	3.01708	2.89058	0.702087	0.721063	0.708412	0.708412	0.733713	0.721063	0.714738	0.695762	0.740038	0.70802
	1.3346	1.6888	1.94181	2.06199	1.34725	2.89058	2.76407	2.95383	2.73877	2.82732	0.746363	0.714738	0.721063	0.727388	0.721063	0.733713	0.702087	0.702087	0.740038	0.695762
12h	1.31562	1.53068	1.26502	2.03669	1.87223	2.97913	3.14991	3.21316	3.33333	3.18153	1.02467	1.04997	1.05629	1.02467	1.06262	1.05629	1.02467	1.03732	1.05629	1.02467
	1.56863	1.27767	1.59148	1.64453	1.57495	3.40291	3.0234	3.58634	3.27008	3.24478	1.05629	1.00569	1.06894	1.06262	1.03099	1.01202	1.04997	1.01202	1.03099	1.05629
16h	1.45478	1.32195	1.34092	1.64453	1.95446	2.29602	2.54269	2.39722	2.04301	2.25174	1.13219	1.10057	1.13852	1.1575	1.2334	1.13219	1.10689	1.13852	1.22707	1.19545
	1.80898	1.77736	1.31562	1.3852	1.62555	2.56799	2.04301	2.37824	2.23684	2.23276	1.1575	1.09424	1.15117	1.09424	1.08792	1.13852	1.15117	1.08792	1.06262	1.06262
